# Supplementary material for: Phenolic Compounds and Capsaicinoids in Three Capsicum annuum Varieties: From Analytical Characterization to In Silico Hypotheses on Biological Activity
Source: Molecules. 2023 Sep 22;28(19):6772. doi: 10.3390/molecules28196772 (PMC10574069; doi:10.3390/molecules28196772)
Supplement: Supplementary file 1 [file molecules-28-06772-s001.zip]

Archive with 2 entries (2 files):
- supplementary_file-S1.pdf
- supplementary_file-S2-TRPV1_model.pdb
