# Supplementary material for: Phenolic Compounds and Capsaicinoids in Three Capsicum annuum Varieties: From Analytical Characterization to In Silico Hypotheses on Biological Activity
Source: Molecules. 2023 Sep 22;28(19):6772. doi: 10.3390/molecules28196772 (PMC10574069; doi:10.3390/molecules28196772)
Supplement: Supplementary file 1 [file molecules-28-06772-s001.zip › supplementary_file-S2-TRPV1_model.pdb]

REMARK YASARA *************************************************************
REMARK YASARA *                                                           *
REMARK YASARA *                     Y  A  S  A  R  A                      *
REMARK YASARA *                                                           *
REMARK YASARA *   Yet Another Scientific Artificial Reality Application   *
REMARK YASARA *                                                           *
REMARK YASARA *            MOLECULE STRUCTURE FILE, PDB FORMAT            *
REMARK YASARA *                                                           *
REMARK YASARA * Just use YASARA every day to make your questions go away! *
REMARK YASARA *                                                           *
REMARK YASARA *                      www.YASARA.org                       *
REMARK YASARA *                                                           *
REMARK YASARA *************************************************************
REMARK YASARA
REMARK YASARA Written on:        Thu Jul 06 12:55:53 2023
REMARK YASARA Number of models: 1
REMARK YASARA Number of atoms:   53459
REMARK YASARA Please address questions or suggestions to: Eliza@yasara.org
REMARK YASARA
SEQRES   1 A  839  MET LYS LYS TRP SER SER THR ASP LEU GLY ALA ALA ALA 
SEQRES   2 A  839  ASP PRO LEU GLN LYS ASP THR CYS PRO ASP PRO LEU ASP 
SEQRES   3 A  839  GLY ASP PRO ASN SER ARG PRO PRO PRO ALA LYS PRO GLN 
SEQRES   4 A  839  LEU SER THR ALA LYS SER ARG THR ARG LEU PHE GLY LYS 
SEQRES   5 A  839  GLY ASP SER GLU GLU ALA PHE PRO VAL ASP CYS PRO HIS 
SEQRES   6 A  839  GLU GLU GLY GLU LEU ASP SER CYS PRO THR ILE THR VAL 
SEQRES   7 A  839  SER PRO VAL ILE THR ILE GLN ARG PRO GLY ASP GLY PRO 
SEQRES   8 A  839  THR GLY ALA ARG LEU LEU SER GLN ASP SER VAL ALA ALA 
SEQRES   9 A  839  SER THR GLU LYS THR LEU ARG LEU TYR ASP ARG ARG SER 
SEQRES  10 A  839  ILE PHE GLU ALA VAL ALA GLN ASN ASN CYS GLN ASP LEU 
SEQRES  11 A  839  GLU SER LEU LEU LEU PHE LEU GLN LYS SER LYS LYS HIS 
SEQRES  12 A  839  LEU THR ASP ASN GLU PHE LYS ASP PRO GLU THR GLY LYS 
SEQRES  13 A  839  THR CYS LEU LEU LYS ALA MET LEU ASN LEU HIS ASP GLY 
SEQRES  14 A  839  GLN ASN THR THR ILE PRO LEU LEU LEU GLU ILE ALA ARG 
SEQRES  15 A  839  GLN THR ASP SER LEU LYS GLU LEU VAL ASN ALA SER TYR 
SEQRES  16 A  839  THR ASP SER TYR TYR LYS GLY GLN THR ALA LEU HIS ILE 
SEQRES  17 A  839  ALA ILE GLU ARG ARG ASN MET ALA LEU VAL THR LEU LEU 
SEQRES  18 A  839  VAL GLU ASN GLY ALA ASP VAL GLN ALA ALA ALA HIS GLY 
SEQRES  19 A  839  ASP PHE PHE LYS LYS THR LYS GLY ARG PRO GLY PHE TYR 
SEQRES  20 A  839  PHE GLY GLU LEU PRO LEU SER LEU ALA ALA CYS THR ASN 
SEQRES  21 A  839  GLN LEU GLY ILE VAL LYS PHE LEU LEU GLN ASN SER TRP 
SEQRES  22 A  839  GLN THR ALA ASP ILE SER ALA ARG ASP SER VAL GLY ASN 
SEQRES  23 A  839  THR VAL LEU HIS ALA LEU VAL GLU VAL ALA ASP ASN THR 
SEQRES  24 A  839  ALA ASP ASN THR LYS PHE VAL THR SER MET TYR ASN GLU 
SEQRES  25 A  839  ILE LEU MET LEU GLY ALA LYS LEU HIS PRO THR LEU LYS 
SEQRES  26 A  839  LEU GLU GLU LEU THR ASN LYS LYS GLY MET THR PRO LEU 
SEQRES  27 A  839  ALA LEU ALA ALA GLY THR GLY LYS ILE GLY VAL LEU ALA 
SEQRES  28 A  839  TYR ILE LEU GLN ARG GLU ILE GLN GLU PRO GLU CYS ARG 
SEQRES  29 A  839  HIS LEU SER ARG LYS PHE THR GLU TRP ALA TYR GLY PRO 
SEQRES  30 A  839  VAL HIS SER SER LEU TYR ASP LEU SER CYS ILE ASP THR 
SEQRES  31 A  839  CYS GLU LYS ASN SER VAL LEU GLU VAL ILE ALA TYR SER 
SEQRES  32 A  839  SER SER GLU THR PRO ASN ARG HIS ASP MET LEU LEU VAL 
SEQRES  33 A  839  GLU PRO LEU ASN ARG LEU LEU GLN ASP LYS TRP ASP ARG 
SEQRES  34 A  839  PHE VAL LYS ARG ILE PHE TYR PHE ASN PHE LEU VAL TYR 
SEQRES  35 A  839  CYS LEU TYR MET ILE ILE PHE THR MET ALA ALA TYR TYR 
SEQRES  36 A  839  ARG PRO VAL ASP GLY LEU PRO PRO PHE LYS MET GLU LYS 
SEQRES  37 A  839  THR GLY ASP TYR PHE ARG VAL THR GLY GLU ILE LEU SER 
SEQRES  38 A  839  VAL LEU GLY GLY VAL TYR PHE PHE PHE ARG GLY ILE GLN 
SEQRES  39 A  839  TYR PHE LEU GLN ARG ARG PRO SER MET LYS THR LEU PHE 
SEQRES  40 A  839  VAL ASP SER TYR SER GLU MET LEU PHE PHE LEU GLN SER 
SEQRES  41 A  839  LEU PHE MET LEU ALA THR VAL VAL LEU TYR PHE SER HIS 
SEQRES  42 A  839  LEU LYS GLU TYR VAL ALA SER MET VAL PHE SER LEU ALA 
SEQRES  43 A  839  LEU GLY TRP THR ASN MET LEU TYR TYR THR ARG GLY PHE 
SEQRES  44 A  839  GLN GLN MET GLY ILE TYR ALA VAL MET ILE GLU LYS MET 
SEQRES  45 A  839  ILE LEU ARG ASP LEU CYS ARG PHE MET PHE VAL TYR ILE 
SEQRES  46 A  839  VAL PHE LEU PHE GLY PHE SER THR ALA VAL VAL THR LEU 
SEQRES  47 A  839  ILE GLU ASP GLY LYS ASN ASP SER LEU PRO SER GLU SER 
SEQRES  48 A  839  THR SER HIS ARG TRP ARG GLY PRO ALA CYS ARG PRO PRO 
SEQRES  49 A  839  ASP SER SER TYR ASN SER LEU TYR SER THR CYS LEU GLU 
SEQRES  50 A  839  LEU PHE LYS PHE THR ILE GLY MET GLY ASP LEU GLU PHE 
SEQRES  51 A  839  THR GLU ASN TYR ASP PHE LYS ALA VAL PHE ILE ILE LEU 
SEQRES  52 A  839  LEU LEU ALA TYR VAL ILE LEU THR TYR ILE LEU LEU LEU 
SEQRES  53 A  839  ASN MET LEU ILE ALA LEU MET GLY GLU THR VAL ASN LYS 
SEQRES  54 A  839  ILE ALA GLN GLU SER LYS ASN ILE TRP LYS LEU GLN ARG 
SEQRES  55 A  839  ALA ILE THR ILE LEU ASP THR GLU LYS SER PHE LEU LYS 
SEQRES  56 A  839  CYS MET ARG LYS ALA PHE ARG SER GLY LYS LEU LEU GLN 
SEQRES  57 A  839  VAL GLY TYR THR PRO ASP GLY LYS ASP ASP TYR ARG TRP 
SEQRES  58 A  839  CYS PHE ARG VAL ASP GLU VAL ASN TRP THR THR TRP ASN 
SEQRES  59 A  839  THR ASN VAL GLY ILE ILE ASN GLU ASP PRO GLY ASN CYS 
SEQRES  60 A  839  GLU GLY VAL LYS ARG THR LEU SER PHE SER LEU ARG SER 
SEQRES  61 A  839  SER ARG VAL SER GLY ARG HIS TRP LYS ASN PHE ALA LEU 
SEQRES  62 A  839  VAL PRO LEU LEU ARG GLU ALA SER ALA ARG ASP ARG GLN 
SEQRES  63 A  839  SER ALA GLN PRO GLU GLU VAL TYR LEU ARG GLN PHE SER 
SEQRES  64 A  839  GLY SER LEU LYS PRO GLU ASP ALA GLU VAL PHE LYS SER 
SEQRES  65 A  839  PRO ALA ALA SER GLY GLU LYS 
SEQRES   1 B  839  MET LYS LYS TRP SER SER THR ASP LEU GLY ALA ALA ALA 
SEQRES   2 B  839  ASP PRO LEU GLN LYS ASP THR CYS PRO ASP PRO LEU ASP 
SEQRES   3 B  839  GLY ASP PRO ASN SER ARG PRO PRO PRO ALA LYS PRO GLN 
SEQRES   4 B  839  LEU SER THR ALA LYS SER ARG THR ARG LEU PHE GLY LYS 
SEQRES   5 B  839  GLY ASP SER GLU GLU ALA PHE PRO VAL ASP CYS PRO HIS 
SEQRES   6 B  839  GLU GLU GLY GLU LEU ASP SER CYS PRO THR ILE THR VAL 
SEQRES   7 B  839  SER PRO VAL ILE THR ILE GLN ARG PRO GLY ASP GLY PRO 
SEQRES   8 B  839  THR GLY ALA ARG LEU LEU SER GLN ASP SER VAL ALA ALA 
SEQRES   9 B  839  SER THR GLU LYS THR LEU ARG LEU TYR ASP ARG ARG SER 
SEQRES  10 B  839  ILE PHE GLU ALA VAL ALA GLN ASN ASN CYS GLN ASP LEU 
SEQRES  11 B  839  GLU SER LEU LEU LEU PHE LEU GLN LYS SER LYS LYS HIS 
SEQRES  12 B  839  LEU THR ASP ASN GLU PHE LYS ASP PRO GLU THR GLY LYS 
SEQRES  13 B  839  THR CYS LEU LEU LYS ALA MET LEU ASN LEU HIS ASP GLY 
SEQRES  14 B  839  GLN ASN THR THR ILE PRO LEU LEU LEU GLU ILE ALA ARG 
SEQRES  15 B  839  GLN THR ASP SER LEU LYS GLU LEU VAL ASN ALA SER TYR 
SEQRES  16 B  839  THR ASP SER TYR TYR LYS GLY GLN THR ALA LEU HIS ILE 
SEQRES  17 B  839  ALA ILE GLU ARG ARG ASN MET ALA LEU VAL THR LEU LEU 
SEQRES  18 B  839  VAL GLU ASN GLY ALA ASP VAL GLN ALA ALA ALA HIS GLY 
SEQRES  19 B  839  ASP PHE PHE LYS LYS THR LYS GLY ARG PRO GLY PHE TYR 
SEQRES  20 B  839  PHE GLY GLU LEU PRO LEU SER LEU ALA ALA CYS THR ASN 
SEQRES  21 B  839  GLN LEU GLY ILE VAL LYS PHE LEU LEU GLN ASN SER TRP 
SEQRES  22 B  839  GLN THR ALA ASP ILE SER ALA ARG ASP SER VAL GLY ASN 
SEQRES  23 B  839  THR VAL LEU HIS ALA LEU VAL GLU VAL ALA ASP ASN THR 
SEQRES  24 B  839  ALA ASP ASN THR LYS PHE VAL THR SER MET TYR ASN GLU 
SEQRES  25 B  839  ILE LEU MET LEU GLY ALA LYS LEU HIS PRO THR LEU LYS 
SEQRES  26 B  839  LEU GLU GLU LEU THR ASN LYS LYS GLY MET THR PRO LEU 
SEQRES  27 B  839  ALA LEU ALA ALA GLY THR GLY LYS ILE GLY VAL LEU ALA 
SEQRES  28 B  839  TYR ILE LEU GLN ARG GLU ILE GLN GLU PRO GLU CYS ARG 
SEQRES  29 B  839  HIS LEU SER ARG LYS PHE THR GLU TRP ALA TYR GLY PRO 
SEQRES  30 B  839  VAL HIS SER SER LEU TYR ASP LEU SER CYS ILE ASP THR 
SEQRES  31 B  839  CYS GLU LYS ASN SER VAL LEU GLU VAL ILE ALA TYR SER 
SEQRES  32 B  839  SER SER GLU THR PRO ASN ARG HIS ASP MET LEU LEU VAL 
SEQRES  33 B  839  GLU PRO LEU ASN ARG LEU LEU GLN ASP LYS TRP ASP ARG 
SEQRES  34 B  839  PHE VAL LYS ARG ILE PHE TYR PHE ASN PHE LEU VAL TYR 
SEQRES  35 B  839  CYS LEU TYR MET ILE ILE PHE THR MET ALA ALA TYR TYR 
SEQRES  36 B  839  ARG PRO VAL ASP GLY LEU PRO PRO PHE LYS MET GLU LYS 
SEQRES  37 B  839  THR GLY ASP TYR PHE ARG VAL THR GLY GLU ILE LEU SER 
SEQRES  38 B  839  VAL LEU GLY GLY VAL TYR PHE PHE PHE ARG GLY ILE GLN 
SEQRES  39 B  839  TYR PHE LEU GLN ARG ARG PRO SER MET LYS THR LEU PHE 
SEQRES  40 B  839  VAL ASP SER TYR SER GLU MET LEU PHE PHE LEU GLN SER 
SEQRES  41 B  839  LEU PHE MET LEU ALA THR VAL VAL LEU TYR PHE SER HIS 
SEQRES  42 B  839  LEU LYS GLU TYR VAL ALA SER MET VAL PHE SER LEU ALA 
SEQRES  43 B  839  LEU GLY TRP THR ASN MET LEU TYR TYR THR ARG GLY PHE 
SEQRES  44 B  839  GLN GLN MET GLY ILE TYR ALA VAL MET ILE GLU LYS MET 
SEQRES  45 B  839  ILE LEU ARG ASP LEU CYS ARG PHE MET PHE VAL TYR ILE 
SEQRES  46 B  839  VAL PHE LEU PHE GLY PHE SER THR ALA VAL VAL THR LEU 
SEQRES  47 B  839  ILE GLU ASP GLY LYS ASN ASP SER LEU PRO SER GLU SER 
SEQRES  48 B  839  THR SER HIS ARG TRP ARG GLY PRO ALA CYS ARG PRO PRO 
SEQRES  49 B  839  ASP SER SER TYR ASN SER LEU TYR SER THR CYS LEU GLU 
SEQRES  50 B  839  LEU PHE LYS PHE THR ILE GLY MET GLY ASP LEU GLU PHE 
SEQRES  51 B  839  THR GLU ASN TYR ASP PHE LYS ALA VAL PHE ILE ILE LEU 
SEQRES  52 B  839  LEU LEU ALA TYR VAL ILE LEU THR TYR ILE LEU LEU LEU 
SEQRES  53 B  839  ASN MET LEU ILE ALA LEU MET GLY GLU THR VAL ASN LYS 
SEQRES  54 B  839  ILE ALA GLN GLU SER LYS ASN ILE TRP LYS LEU GLN ARG 
SEQRES  55 B  839  ALA ILE THR ILE LEU ASP THR GLU LYS SER PHE LEU LYS 
SEQRES  56 B  839  CYS MET ARG LYS ALA PHE ARG SER GLY LYS LEU LEU GLN 
SEQRES  57 B  839  VAL GLY TYR THR PRO ASP GLY LYS ASP ASP TYR ARG TRP 
SEQRES  58 B  839  CYS PHE ARG VAL ASP GLU VAL ASN TRP THR THR TRP ASN 
SEQRES  59 B  839  THR ASN VAL GLY ILE ILE ASN GLU ASP PRO GLY ASN CYS 
SEQRES  60 B  839  GLU GLY VAL LYS ARG THR LEU SER PHE SER LEU ARG SER 
SEQRES  61 B  839  SER ARG VAL SER GLY ARG HIS TRP LYS ASN PHE ALA LEU 
SEQRES  62 B  839  VAL PRO LEU LEU ARG GLU ALA SER ALA ARG ASP ARG GLN 
SEQRES  63 B  839  SER ALA GLN PRO GLU GLU VAL TYR LEU ARG GLN PHE SER 
SEQRES  64 B  839  GLY SER LEU LYS PRO GLU ASP ALA GLU VAL PHE LYS SER 
SEQRES  65 B  839  PRO ALA ALA SER GLY GLU LYS 
SEQRES   1 C  839  MET LYS LYS TRP SER SER THR ASP LEU GLY ALA ALA ALA 
SEQRES   2 C  839  ASP PRO LEU GLN LYS ASP THR CYS PRO ASP PRO LEU ASP 
SEQRES   3 C  839  GLY ASP PRO ASN SER ARG PRO PRO PRO ALA LYS PRO GLN 
SEQRES   4 C  839  LEU SER THR ALA LYS SER ARG THR ARG LEU PHE GLY LYS 
SEQRES   5 C  839  GLY ASP SER GLU GLU ALA PHE PRO VAL ASP CYS PRO HIS 
SEQRES   6 C  839  GLU GLU GLY GLU LEU ASP SER CYS PRO THR ILE THR VAL 
SEQRES   7 C  839  SER PRO VAL ILE THR ILE GLN ARG PRO GLY ASP GLY PRO 
SEQRES   8 C  839  THR GLY ALA ARG LEU LEU SER GLN ASP SER VAL ALA ALA 
SEQRES   9 C  839  SER THR GLU LYS THR LEU ARG LEU TYR ASP ARG ARG SER 
SEQRES  10 C  839  ILE PHE GLU ALA VAL ALA GLN ASN ASN CYS GLN ASP LEU 
SEQRES  11 C  839  GLU SER LEU LEU LEU PHE LEU GLN LYS SER LYS LYS HIS 
SEQRES  12 C  839  LEU THR ASP ASN GLU PHE LYS ASP PRO GLU THR GLY LYS 
SEQRES  13 C  839  THR CYS LEU LEU LYS ALA MET LEU ASN LEU HIS ASP GLY 
SEQRES  14 C  839  GLN ASN THR THR ILE PRO LEU LEU LEU GLU ILE ALA ARG 
SEQRES  15 C  839  GLN THR ASP SER LEU LYS GLU LEU VAL ASN ALA SER TYR 
SEQRES  16 C  839  THR ASP SER TYR TYR LYS GLY GLN THR ALA LEU HIS ILE 
SEQRES  17 C  839  ALA ILE GLU ARG ARG ASN MET ALA LEU VAL THR LEU LEU 
SEQRES  18 C  839  VAL GLU ASN GLY ALA ASP VAL GLN ALA ALA ALA HIS GLY 
SEQRES  19 C  839  ASP PHE PHE LYS LYS THR LYS GLY ARG PRO GLY PHE TYR 
SEQRES  20 C  839  PHE GLY GLU LEU PRO LEU SER LEU ALA ALA CYS THR ASN 
SEQRES  21 C  839  GLN LEU GLY ILE VAL LYS PHE LEU LEU GLN ASN SER TRP 
SEQRES  22 C  839  GLN THR ALA ASP ILE SER ALA ARG ASP SER VAL GLY ASN 
SEQRES  23 C  839  THR VAL LEU HIS ALA LEU VAL GLU VAL ALA ASP ASN THR 
SEQRES  24 C  839  ALA ASP ASN THR LYS PHE VAL THR SER MET TYR ASN GLU 
SEQRES  25 C  839  ILE LEU MET LEU GLY ALA LYS LEU HIS PRO THR LEU LYS 
SEQRES  26 C  839  LEU GLU GLU LEU THR ASN LYS LYS GLY MET THR PRO LEU 
SEQRES  27 C  839  ALA LEU ALA ALA GLY THR GLY LYS ILE GLY VAL LEU ALA 
SEQRES  28 C  839  TYR ILE LEU GLN ARG GLU ILE GLN GLU PRO GLU CYS ARG 
SEQRES  29 C  839  HIS LEU SER ARG LYS PHE THR GLU TRP ALA TYR GLY PRO 
SEQRES  30 C  839  VAL HIS SER SER LEU TYR ASP LEU SER CYS ILE ASP THR 
SEQRES  31 C  839  CYS GLU LYS ASN SER VAL LEU GLU VAL ILE ALA TYR SER 
SEQRES  32 C  839  SER SER GLU THR PRO ASN ARG HIS ASP MET LEU LEU VAL 
SEQRES  33 C  839  GLU PRO LEU ASN ARG LEU LEU GLN ASP LYS TRP ASP ARG 
SEQRES  34 C  839  PHE VAL LYS ARG ILE PHE TYR PHE ASN PHE LEU VAL TYR 
SEQRES  35 C  839  CYS LEU TYR MET ILE ILE PHE THR MET ALA ALA TYR TYR 
SEQRES  36 C  839  ARG PRO VAL ASP GLY LEU PRO PRO PHE LYS MET GLU LYS 
SEQRES  37 C  839  THR GLY ASP TYR PHE ARG VAL THR GLY GLU ILE LEU SER 
SEQRES  38 C  839  VAL LEU GLY GLY VAL TYR PHE PHE PHE ARG GLY ILE GLN 
SEQRES  39 C  839  TYR PHE LEU GLN ARG ARG PRO SER MET LYS THR LEU PHE 
SEQRES  40 C  839  VAL ASP SER TYR SER GLU MET LEU PHE PHE LEU GLN SER 
SEQRES  41 C  839  LEU PHE MET LEU ALA THR VAL VAL LEU TYR PHE SER HIS 
SEQRES  42 C  839  LEU LYS GLU TYR VAL ALA SER MET VAL PHE SER LEU ALA 
SEQRES  43 C  839  LEU GLY TRP THR ASN MET LEU TYR TYR THR ARG GLY PHE 
SEQRES  44 C  839  GLN GLN MET GLY ILE TYR ALA VAL MET ILE GLU LYS MET 
SEQRES  45 C  839  ILE LEU ARG ASP LEU CYS ARG PHE MET PHE VAL TYR ILE 
SEQRES  46 C  839  VAL PHE LEU PHE GLY PHE SER THR ALA VAL VAL THR LEU 
SEQRES  47 C  839  ILE GLU ASP GLY LYS ASN ASP SER LEU PRO SER GLU SER 
SEQRES  48 C  839  THR SER HIS ARG TRP ARG GLY PRO ALA CYS ARG PRO PRO 
SEQRES  49 C  839  ASP SER SER TYR ASN SER LEU TYR SER THR CYS LEU GLU 
SEQRES  50 C  839  LEU PHE LYS PHE THR ILE GLY MET GLY ASP LEU GLU PHE 
SEQRES  51 C  839  THR GLU ASN TYR ASP PHE LYS ALA VAL PHE ILE ILE LEU 
SEQRES  52 C  839  LEU LEU ALA TYR VAL ILE LEU THR TYR ILE LEU LEU LEU 
SEQRES  53 C  839  ASN MET LEU ILE ALA LEU MET GLY GLU THR VAL ASN LYS 
SEQRES  54 C  839  ILE ALA GLN GLU SER LYS ASN ILE TRP LYS LEU GLN ARG 
SEQRES  55 C  839  ALA ILE THR ILE LEU ASP THR GLU LYS SER PHE LEU LYS 
SEQRES  56 C  839  CYS MET ARG LYS ALA PHE ARG SER GLY LYS LEU LEU GLN 
SEQRES  57 C  839  VAL GLY TYR THR PRO ASP GLY LYS ASP ASP TYR ARG TRP 
SEQRES  58 C  839  CYS PHE ARG VAL ASP GLU VAL ASN TRP THR THR TRP ASN 
SEQRES  59 C  839  THR ASN VAL GLY ILE ILE ASN GLU ASP PRO GLY ASN CYS 
SEQRES  60 C  839  GLU GLY VAL LYS ARG THR LEU SER PHE SER LEU ARG SER 
SEQRES  61 C  839  SER ARG VAL SER GLY ARG HIS TRP LYS ASN PHE ALA LEU 
SEQRES  62 C  839  VAL PRO LEU LEU ARG GLU ALA SER ALA ARG ASP ARG GLN 
SEQRES  63 C  839  SER ALA GLN PRO GLU GLU VAL TYR LEU ARG GLN PHE SER 
SEQRES  64 C  839  GLY SER LEU LYS PRO GLU ASP ALA GLU VAL PHE LYS SER 
SEQRES  65 C  839  PRO ALA ALA SER GLY GLU LYS 
SEQRES   1 D  839  MET LYS LYS TRP SER SER THR ASP LEU GLY ALA ALA ALA 
SEQRES   2 D  839  ASP PRO LEU GLN LYS ASP THR CYS PRO ASP PRO LEU ASP 
SEQRES   3 D  839  GLY ASP PRO ASN SER ARG PRO PRO PRO ALA LYS PRO GLN 
SEQRES   4 D  839  LEU SER THR ALA LYS SER ARG THR ARG LEU PHE GLY LYS 
SEQRES   5 D  839  GLY ASP SER GLU GLU ALA PHE PRO VAL ASP CYS PRO HIS 
SEQRES   6 D  839  GLU GLU GLY GLU LEU ASP SER CYS PRO THR ILE THR VAL 
SEQRES   7 D  839  SER PRO VAL ILE THR ILE GLN ARG PRO GLY ASP GLY PRO 
SEQRES   8 D  839  THR GLY ALA ARG LEU LEU SER GLN ASP SER VAL ALA ALA 
SEQRES   9 D  839  SER THR GLU LYS THR LEU ARG LEU TYR ASP ARG ARG SER 
SEQRES  10 D  839  ILE PHE GLU ALA VAL ALA GLN ASN ASN CYS GLN ASP LEU 
SEQRES  11 D  839  GLU SER LEU LEU LEU PHE LEU GLN LYS SER LYS LYS HIS 
SEQRES  12 D  839  LEU THR ASP ASN GLU PHE LYS ASP PRO GLU THR GLY LYS 
SEQRES  13 D  839  THR CYS LEU LEU LYS ALA MET LEU ASN LEU HIS ASP GLY 
SEQRES  14 D  839  GLN ASN THR THR ILE PRO LEU LEU LEU GLU ILE ALA ARG 
SEQRES  15 D  839  GLN THR ASP SER LEU LYS GLU LEU VAL ASN ALA SER TYR 
SEQRES  16 D  839  THR ASP SER TYR TYR LYS GLY GLN THR ALA LEU HIS ILE 
SEQRES  17 D  839  ALA ILE GLU ARG ARG ASN MET ALA LEU VAL THR LEU LEU 
SEQRES  18 D  839  VAL GLU ASN GLY ALA ASP VAL GLN ALA ALA ALA HIS GLY 
SEQRES  19 D  839  ASP PHE PHE LYS LYS THR LYS GLY ARG PRO GLY PHE TYR 
SEQRES  20 D  839  PHE GLY GLU LEU PRO LEU SER LEU ALA ALA CYS THR ASN 
SEQRES  21 D  839  GLN LEU GLY ILE VAL LYS PHE LEU LEU GLN ASN SER TRP 
SEQRES  22 D  839  GLN THR ALA ASP ILE SER ALA ARG ASP SER VAL GLY ASN 
SEQRES  23 D  839  THR VAL LEU HIS ALA LEU VAL GLU VAL ALA ASP ASN THR 
SEQRES  24 D  839  ALA ASP ASN THR LYS PHE VAL THR SER MET TYR ASN GLU 
SEQRES  25 D  839  ILE LEU MET LEU GLY ALA LYS LEU HIS PRO THR LEU LYS 
SEQRES  26 D  839  LEU GLU GLU LEU THR ASN LYS LYS GLY MET THR PRO LEU 
SEQRES  27 D  839  ALA LEU ALA ALA GLY THR GLY LYS ILE GLY VAL LEU ALA 
SEQRES  28 D  839  TYR ILE LEU GLN ARG GLU ILE GLN GLU PRO GLU CYS ARG 
SEQRES  29 D  839  HIS LEU SER ARG LYS PHE THR GLU TRP ALA TYR GLY PRO 
SEQRES  30 D  839  VAL HIS SER SER LEU TYR ASP LEU SER CYS ILE ASP THR 
SEQRES  31 D  839  CYS GLU LYS ASN SER VAL LEU GLU VAL ILE ALA TYR SER 
SEQRES  32 D  839  SER SER GLU THR PRO ASN ARG HIS ASP MET LEU LEU VAL 
SEQRES  33 D  839  GLU PRO LEU ASN ARG LEU LEU GLN ASP LYS TRP ASP ARG 
SEQRES  34 D  839  PHE VAL LYS ARG ILE PHE TYR PHE ASN PHE LEU VAL TYR 
SEQRES  35 D  839  CYS LEU TYR MET ILE ILE PHE THR MET ALA ALA TYR TYR 
SEQRES  36 D  839  ARG PRO VAL ASP GLY LEU PRO PRO PHE LYS MET GLU LYS 
SEQRES  37 D  839  THR GLY ASP TYR PHE ARG VAL THR GLY GLU ILE LEU SER 
SEQRES  38 D  839  VAL LEU GLY GLY VAL TYR PHE PHE PHE ARG GLY ILE GLN 
SEQRES  39 D  839  TYR PHE LEU GLN ARG ARG PRO SER MET LYS THR LEU PHE 
SEQRES  40 D  839  VAL ASP SER TYR SER GLU MET LEU PHE PHE LEU GLN SER 
SEQRES  41 D  839  LEU PHE MET LEU ALA THR VAL VAL LEU TYR PHE SER HIS 
SEQRES  42 D  839  LEU LYS GLU TYR VAL ALA SER MET VAL PHE SER LEU ALA 
SEQRES  43 D  839  LEU GLY TRP THR ASN MET LEU TYR TYR THR ARG GLY PHE 
SEQRES  44 D  839  GLN GLN MET GLY ILE TYR ALA VAL MET ILE GLU LYS MET 
SEQRES  45 D  839  ILE LEU ARG ASP LEU CYS ARG PHE MET PHE VAL TYR ILE 
SEQRES  46 D  839  VAL PHE LEU PHE GLY PHE SER THR ALA VAL VAL THR LEU 
SEQRES  47 D  839  ILE GLU ASP GLY LYS ASN ASP SER LEU PRO SER GLU SER 
SEQRES  48 D  839  THR SER HIS ARG TRP ARG GLY PRO ALA CYS ARG PRO PRO 
SEQRES  49 D  839  ASP SER SER TYR ASN SER LEU TYR SER THR CYS LEU GLU 
SEQRES  50 D  839  LEU PHE LYS PHE THR ILE GLY MET GLY ASP LEU GLU PHE 
SEQRES  51 D  839  THR GLU ASN TYR ASP PHE LYS ALA VAL PHE ILE ILE LEU 
SEQRES  52 D  839  LEU LEU ALA TYR VAL ILE LEU THR TYR ILE LEU LEU LEU 
SEQRES  53 D  839  ASN MET LEU ILE ALA LEU MET GLY GLU THR VAL ASN LYS 
SEQRES  54 D  839  ILE ALA GLN GLU SER LYS ASN ILE TRP LYS LEU GLN ARG 
SEQRES  55 D  839  ALA ILE THR ILE LEU ASP THR GLU LYS SER PHE LEU LYS 
SEQRES  56 D  839  CYS MET ARG LYS ALA PHE ARG SER GLY LYS LEU LEU GLN 
SEQRES  57 D  839  VAL GLY TYR THR PRO ASP GLY LYS ASP ASP TYR ARG TRP 
SEQRES  58 D  839  CYS PHE ARG VAL ASP GLU VAL ASN TRP THR THR TRP ASN 
SEQRES  59 D  839  THR ASN VAL GLY ILE ILE ASN GLU ASP PRO GLY ASN CYS 
SEQRES  60 D  839  GLU GLY VAL LYS ARG THR LEU SER PHE SER LEU ARG SER 
SEQRES  61 D  839  SER ARG VAL SER GLY ARG HIS TRP LYS ASN PHE ALA LEU 
SEQRES  62 D  839  VAL PRO LEU LEU ARG GLU ALA SER ALA ARG ASP ARG GLN 
SEQRES  63 D  839  SER ALA GLN PRO GLU GLU VAL TYR LEU ARG GLN PHE SER 
SEQRES  64 D  839  GLY SER LEU LYS PRO GLU ASP ALA GLU VAL PHE LYS SER 
SEQRES  65 D  839  PRO ALA ALA SER GLY GLU LYS 
SSBOND   0 CYS A  387    CYS A  391                                       2.03
SSBOND   1 CYS B  387    CYS B  391                                       2.03
SSBOND   2 CYS C  387    CYS C  391                                       2.02
SSBOND   3 CYS D  387    CYS D  391                                       2.03
ATOM      1  N   MET A   1     169.556 129.988 220.006  1.00 59.56           N
ATOM      2 1H   MET A   1     170.186 130.146 219.232  1.00 59.56           H
ATOM      3 2H   MET A   1     168.917 129.242 219.768  1.00 59.56           H
ATOM      4 3H   MET A   1     170.099 129.720 220.817  1.00 59.56           H
ATOM      5  CA  MET A   1     168.800 131.238 220.299  1.00 59.56           C
ATOM      6  HA  MET A   1     169.525 132.014 220.534  1.00 59.56           H
ATOM      7  C   MET A   1     167.881 131.094 221.516  1.00 59.56           C
ATOM      8  O   MET A   1     167.283 132.087 221.934  1.00 59.56           O
ATOM      9  CB  MET A   1     167.992 131.699 219.081  1.00 59.56           C
ATOM     10 1HB  MET A   1     167.263 130.929 218.831  1.00 59.56           H
ATOM     11 2HB  MET A   1     167.451 132.606 219.348  1.00 59.56           H
ATOM     12  CG  MET A   1     168.840 131.994 217.840  1.00 59.56           C
ATOM     13 1HG  MET A   1     169.323 131.071 217.522  1.00 59.56           H
ATOM     14 2HG  MET A   1     168.183 132.327 217.036  1.00 59.56           H
ATOM     15  SD  MET A   1     170.128 133.245 218.104  1.00 59.56           S
ATOM     16  CE  MET A   1     169.216 134.798 218.220  1.00 59.56           C
ATOM     17 1HE  MET A   1     169.912 135.617 218.403  1.00 59.56           H
ATOM     18 2HE  MET A   1     168.499 134.749 219.040  1.00 59.56           H
ATOM     19 3HE  MET A   1     168.687 134.983 217.285  1.00 59.56           H
ATOM     20  N   LYS A   2     167.750 129.923 222.137  1.00 43.16           N
ATOM     21  H   LYS A   2     168.227 129.093 221.792  1.00 43.16           H
ATOM     22  CA  LYS A   2     166.953 129.790 223.369  1.00 43.16           C
ATOM     23  HA  LYS A   2     165.942 130.157 223.192  1.00 43.16           H
ATOM     24  C   LYS A   2     167.540 130.598 224.518  1.00 43.16           C
ATOM     25  O   LYS A   2     166.791 131.164 225.316  1.00 43.16           O
ATOM     26  CB  LYS A   2     166.889 128.326 223.811  1.00 43.16           C
ATOM     27 1HB  LYS A   2     167.899 127.917 223.786  1.00 43.16           H
ATOM     28 2HB  LYS A   2     166.530 128.284 224.840  1.00 43.16           H
ATOM     29  CG  LYS A   2     165.980 127.462 222.961  1.00 43.16           C
ATOM     30 1HG  LYS A   2     164.942 127.739 223.140  1.00 43.16           H
ATOM     31 2HG  LYS A   2     166.209 127.620 221.912  1.00 43.16           H
ATOM     32  CD  LYS A   2     166.184 125.997 223.286  1.00 43.16           C
ATOM     33 1HD  LYS A   2     167.239 125.758 223.160  1.00 43.16           H
ATOM     34 2HD  LYS A   2     165.894 125.802 224.319  1.00 43.16           H
ATOM     35  CE  LYS A   2     165.366 125.128 222.345  1.00 43.16           C
ATOM     36 1HE  LYS A   2     164.303 125.308 222.517  1.00 43.16           H
ATOM     37 2HE  LYS A   2     165.607 125.397 221.314  1.00 43.16           H
ATOM     38  NZ  LYS A   2     165.678 123.682 222.552  1.00 43.16           N
ATOM     39 1HZ  LYS A   2     165.158 123.111 221.898  1.00 43.16           H
ATOM     40 2HZ  LYS A   2     165.440 123.397 223.495  1.00 43.16           H
ATOM     41 3HZ  LYS A   2     166.667 123.521 222.406  1.00 43.16           H
ATOM     42  N   LYS A   3     168.860 130.687 224.589  1.00119.22           N
ATOM     43  H   LYS A   3     169.432 130.169 223.926  1.00119.22           H
ATOM     44  CA  LYS A   3     169.548 131.547 225.555  1.00119.22           C
ATOM     45  HA  LYS A   3     168.879 132.313 225.948  1.00119.22           H
ATOM     46  C   LYS A   3     170.675 132.197 224.789  1.00119.22           C
ATOM     47  O   LYS A   3     171.086 131.663 223.764  1.00119.22           O
ATOM     48  CB  LYS A   3     170.160 130.737 226.701  1.00119.22           C
ATOM     49 1HB  LYS A   3     170.772 129.945 226.269  1.00119.22           H
ATOM     50 2HB  LYS A   3     170.811 131.392 227.280  1.00119.22           H
ATOM     51  CG  LYS A   3     169.158 130.115 227.654  1.00119.22           C
ATOM     52 1HG  LYS A   3     168.545 130.897 228.105  1.00119.22           H
ATOM     53 2HG  LYS A   3     168.519 129.420 227.111  1.00119.22           H
ATOM     54  CD  LYS A   3     169.908 129.366 228.736  1.00119.22           C
ATOM     55 1HD  LYS A   3     170.559 128.634 228.261  1.00119.22           H
ATOM     56 2HD  LYS A   3     170.520 130.067 229.305  1.00119.22           H
ATOM     57  CE  LYS A   3     168.966 128.644 229.678  1.00119.22           C
ATOM     58 1HE  LYS A   3     168.334 129.373 230.189  1.00119.22           H
ATOM     59 2HE  LYS A   3     168.333 127.966 229.105  1.00119.22           H
ATOM     60  NZ  LYS A   3     169.745 127.858 230.684  1.00119.22           N
ATOM     61 1HZ  LYS A   3     169.109 127.389 231.319  1.00119.22           H
ATOM     62 2HZ  LYS A   3     170.346 128.477 231.214  1.00119.22           H
ATOM     63 3HZ  LYS A   3     170.327 127.172 230.219  1.00119.22           H
ATOM     64  N   TRP A   4     171.205 133.294 225.302  1.00 61.79           N
ATOM     65  H   TRP A   4     170.792 133.714 226.128  1.00 61.79           H
ATOM     66  CA  TRP A   4     172.448 133.855 224.791  1.00 61.79           C
ATOM     67  HA  TRP A   4     172.505 133.717 223.712  1.00 61.79           H
ATOM     68  C   TRP A   4     173.561 133.063 225.461  1.00 61.79           C
ATOM     69  O   TRP A   4     173.933 133.329 226.608  1.00 61.79           O
ATOM     70  CB  TRP A   4     172.564 135.342 225.115  1.00 61.79           C
ATOM     71 1HB  TRP A   4     172.389 135.499 226.179  1.00 61.79           H
ATOM     72 2HB  TRP A   4     173.574 135.672 224.872  1.00 61.79           H
ATOM     73  CG  TRP A   4     171.593 136.165 224.327  1.00 61.79           C
ATOM     74  CD1 TRP A   4     170.498 136.818 224.794  1.00 61.79           C
ATOM     75  HD1 TRP A   4     170.183 136.806 225.830  1.00 61.79           H
ATOM     76  CD2 TRP A   4     171.631 136.443 222.916  1.00 61.79           C
ATOM     77  NE1 TRP A   4     169.861 137.508 223.798  1.00 61.79           N
ATOM     78  HE1 TRP A   4     169.025 138.065 223.932  1.00 61.79           H
ATOM     79  CE2 TRP A   4     170.548 137.322 222.631  1.00 61.79           C
ATOM     80  CE3 TRP A   4     172.475 136.045 221.859  1.00 61.79           C
ATOM     81  HE3 TRP A   4     173.300 135.373 222.043  1.00 61.79           H
ATOM     82  CZ2 TRP A   4     170.338 137.864 221.348  1.00 61.79           C
ATOM     83  HZ2 TRP A   4     169.543 138.568 221.169  1.00 61.79           H
ATOM     84  CZ3 TRP A   4     172.234 136.545 220.556  1.00 61.79           C
ATOM     85  HZ3 TRP A   4     172.867 136.234 219.736  1.00 61.79           H
ATOM     86  CH2 TRP A   4     171.172 137.465 220.321  1.00 61.79           C
ATOM     87  HH2 TRP A   4     171.012 137.851 219.325  1.00 61.79           H
ATOM     88  N   SER A   5     174.029 132.032 224.779  1.00107.03           N
ATOM     89  H   SER A   5     173.697 131.858 223.836  1.00107.03           H
ATOM     90  CA  SER A   5     175.007 131.107 225.329  1.00107.03           C
ATOM     91  HA  SER A   5     175.678 131.624 226.012  1.00107.03           H
ATOM     92  C   SER A   5     175.804 130.517 224.183  1.00107.03           C
ATOM     93  O   SER A   5     175.308 130.457 223.056  1.00107.03           O
ATOM     94  CB  SER A   5     174.284 129.976 226.060  1.00107.03           C
ATOM     95 1HB  SER A   5     175.017 129.272 226.453  1.00107.03           H
ATOM     96 2HB  SER A   5     173.712 130.394 226.887  1.00107.03           H
ATOM     97  OG  SER A   5     173.391 129.301 225.191  1.00107.03           O
ATOM     98  HG  SER A   5     172.958 128.590 225.693  1.00107.03           H
ATOM     99  N   SER A   6     177.011 130.057 224.468  1.00193.49           N
ATOM    100  H   SER A   6     177.394 130.208 225.400  1.00193.49           H
ATOM    101  CA  SER A   6     177.779 129.259 223.516  1.00193.49           C
ATOM    102  HA  SER A   6     177.101 128.553 223.036  1.00193.49           H
ATOM    103  C   SER A   6     178.843 128.468 224.270  1.00193.49           C
ATOM    104  O   SER A   6     178.636 127.299 224.569  1.00193.49           O
ATOM    105  CB  SER A   6     178.416 130.129 222.423  1.00193.49           C
ATOM    106 1HB  SER A   6     177.659 130.810 222.035  1.00193.49           H
ATOM    107 2HB  SER A   6     179.221 130.730 222.843  1.00193.49           H
ATOM    108  OG  SER A   6     178.906 129.354 221.338  1.00193.49           O
ATOM    109  HG  SER A   6     179.031 128.429 221.616  1.00193.49           H
ATOM    110  N   THR A   7     179.947 129.117 224.616  1.00 83.11           N
ATOM    111  H   THR A   7     179.932 130.123 224.715  1.00 83.11           H
ATOM    112  CA  THR A   7     181.254 128.474 224.730  1.00 83.11           C
ATOM    113  HA  THR A   7     181.559 128.196 223.722  1.00 83.11           H
ATOM    114  C   THR A   7     181.361 127.225 225.598  1.00 83.11           C
ATOM    115  O   THR A   7     180.788 127.137 226.690  1.00 83.11           O
ATOM    116  CB  THR A   7     182.251 129.519 225.260  1.00 83.11           C
ATOM    117  HB  THR A   7     182.220 129.535 226.349  1.00 83.11           H
ATOM    118  OG1 THR A   7     181.840 130.797 224.765  1.00 83.11           O
ATOM    119  HG1 THR A   7     182.236 131.476 225.333  1.00 83.11           H
ATOM    120  CG2 THR A   7     183.672 129.285 224.777  1.00 83.11           C
ATOM    121 1HG2 THR A   7     184.324 130.055 225.185  1.00 83.11           H
ATOM    122 2HG2 THR A   7     183.710 129.332 223.690  1.00 83.11           H
ATOM    123 3HG2 THR A   7     184.031 128.313 225.115  1.00 83.11           H
ATOM    124  N   ASP A   8     182.126 126.272 225.091  1.00 38.02           N
ATOM    125  H   ASP A   8     182.571 126.412 224.193  1.00 38.02           H
ATOM    126  CA  ASP A   8     182.479 125.055 225.809  1.00 38.02           C
ATOM    127  HA  ASP A   8     181.580 124.561 226.174  1.00 38.02           H
ATOM    128  C   ASP A   8     183.367 125.405 226.991  1.00 38.02           C
ATOM    129  O   ASP A   8     184.055 126.426 226.982  1.00 38.02           O
ATOM    130  CB  ASP A   8     183.249 124.109 224.887  1.00 38.02           C
ATOM    131 1HB  ASP A   8     183.522 123.220 225.454  1.00 38.02           H
ATOM    132 2HB  ASP A   8     182.605 123.811 224.063  1.00 38.02           H
ATOM    133  CG  ASP A   8     184.511 124.741 224.316  1.00 38.02           C
ATOM    134  OD1 ASP A   8     184.400 125.599 223.407  1.00 38.02           O
ATOM    135  OD2 ASP A   8     185.625 124.367 224.731  1.00 38.02           O
ATOM    136  N   LEU A   9     183.342 124.562 228.012  1.00 42.25           N
ATOM    137  H   LEU A   9     182.758 123.731 227.961  1.00 42.25           H
ATOM    138  CA  LEU A   9     184.106 124.793 229.234  1.00 42.25           C
ATOM    139  HA  LEU A   9     184.813 125.610 229.089  1.00 42.25           H
ATOM    140  C   LEU A   9     184.863 123.533 229.629  1.00 42.25           C
ATOM    141  O   LEU A   9     184.395 122.418 229.379  1.00 42.25           O
ATOM    142  CB  LEU A   9     183.151 125.144 230.378  1.00 42.25           C
ATOM    143 1HB  LEU A   9     182.496 124.286 230.520  1.00 42.25           H
ATOM    144 2HB  LEU A   9     183.747 125.254 231.283  1.00 42.25           H
ATOM    145  CG  LEU A   9     182.245 126.378 230.272  1.00 42.25           C
ATOM    146  HG  LEU A   9     181.612 126.281 229.391  1.00 42.25           H
ATOM    147  CD1 LEU A   9     181.357 126.394 231.504  1.00 42.25           C
ATOM    148 1HD1 LEU A   9     180.695 127.254 231.465  1.00 42.25           H
ATOM    149 2HD1 LEU A   9     181.962 126.454 232.409  1.00 42.25           H
ATOM    150 3HD1 LEU A   9     180.750 125.491 231.532  1.00 42.25           H
ATOM    151  CD2 LEU A   9     183.008 127.690 230.178  1.00 42.25           C
ATOM    152 1HD2 LEU A   9     182.309 128.524 230.150  1.00 42.25           H
ATOM    153 2HD2 LEU A   9     183.598 127.705 229.262  1.00 42.25           H
ATOM    154 3HD2 LEU A   9     183.669 127.802 231.037  1.00 42.25           H
ATOM    155  N   GLY A  10     185.982 123.696 230.316  1.00 30.31           N
ATOM    156  H   GLY A  10     186.329 124.632 230.495  1.00 30.31           H
ATOM    157  CA  GLY A  10     186.673 122.551 230.888  1.00 30.31           C
ATOM    158 1HA  GLY A  10     187.385 122.904 231.633  1.00 30.31           H
ATOM    159 2HA  GLY A  10     185.939 121.931 231.401  1.00 30.31           H
ATOM    160  C   GLY A  10     187.414 121.663 229.910  1.00 30.31           C
ATOM    161  O   GLY A  10     187.213 120.449 229.915  1.00 30.31           O
ATOM    162  N   ALA A  11     188.258 122.245 229.070  1.00 45.55           N
ATOM    163  H   ALA A  11     188.421 123.241 229.126  1.00 45.55           H
ATOM    164  CA  ALA A  11     189.070 121.481 228.129  1.00 45.55           C
ATOM    165  HA  ALA A  11     189.181 120.456 228.484  1.00 45.55           H
ATOM    166  C   ALA A  11     190.446 122.146 228.104  1.00 45.55           C
ATOM    167  O   ALA A  11     190.542 123.338 228.396  1.00 45.55           O
ATOM    168  CB  ALA A  11     188.422 121.471 226.733  1.00 45.55           C
ATOM    169 1HB  ALA A  11     187.411 121.065 226.799  1.00 45.55           H
ATOM    170 2HB  ALA A  11     189.010 120.839 226.065  1.00 45.55           H
ATOM    171 3HB  ALA A  11     188.386 122.481 226.326  1.00 45.55           H
ATOM    172  N   ALA A  12     191.474 121.401 227.728  1.00 37.07           N
ATOM    173  H   ALA A  12     191.312 120.425 227.493  1.00 37.07           H
ATOM    174  CA  ALA A  12     192.839 121.910 227.604  1.00 37.07           C
ATOM    175  HA  ALA A  12     192.829 122.999 227.563  1.00 37.07           H
ATOM    176  C   ALA A  12     193.373 121.368 226.275  1.00 37.07           C
ATOM    177  O   ALA A  12     193.826 120.223 226.194  1.00 37.07           O
ATOM    178  CB  ALA A  12     193.689 121.462 228.800  1.00 37.07           C
ATOM    179 1HB  ALA A  12     193.284 121.893 229.716  1.00 37.07           H
ATOM    180 2HB  ALA A  12     194.716 121.805 228.667  1.00 37.07           H
ATOM    181 3HB  ALA A  12     193.682 120.375 228.883  1.00 37.07           H
ATOM    182  N   ALA A  13     193.194 122.146 225.218  1.00 43.18           N
ATOM    183  H   ALA A  13     192.869 123.100 225.354  1.00 43.18           H
ATOM    184  CA  ALA A  13     193.406 121.684 223.849  1.00 43.18           C
ATOM    185  HA  ALA A  13     194.158 120.893 223.846  1.00 43.18           H
ATOM    186  C   ALA A  13     193.914 122.830 222.964  1.00 43.18           C
ATOM    187  O   ALA A  13     194.521 123.786 223.438  1.00 43.18           O
ATOM    188  CB  ALA A  13     192.076 121.107 223.311  1.00 43.18           C
ATOM    189 1HB  ALA A  13     191.679 120.384 224.026  1.00 43.18           H
ATOM    190 2HB  ALA A  13     192.241 120.589 222.366  1.00 43.18           H
ATOM    191 3HB  ALA A  13     191.348 121.909 223.173  1.00 43.18           H
ATOM    192  N   ASP A  14     193.681 122.725 221.667  1.00 74.95           N
ATOM    193  H   ASP A  14     193.198 121.908 221.324  1.00 74.95           H
ATOM    194  CA  ASP A  14     194.030 123.777 220.707  1.00 74.95           C
ATOM    195  HA  ASP A  14     195.051 124.117 220.866  1.00 74.95           H
ATOM    196  C   ASP A  14     193.105 124.990 220.869  1.00 74.95           C
ATOM    197  O   ASP A  14     192.051 124.869 221.515  1.00 74.95           O
ATOM    198  CB  ASP A  14     193.905 123.198 219.295  1.00 74.95           C
ATOM    199 1HB  ASP A  14     193.034 122.546 219.250  1.00 74.95           H
ATOM    200 2HB  ASP A  14     193.758 124.008 218.586  1.00 74.95           H
ATOM    201  CG  ASP A  14     195.135 122.431 218.867  1.00 74.95           C
ATOM    202  OD1 ASP A  14     196.162 122.425 219.585  1.00 74.95           O
ATOM    203  OD2 ASP A  14     195.091 121.837 217.769  1.00 74.95           O
ATOM    204  N   PRO A  15     193.460 126.159 220.289  1.00 68.94           N
ATOM    205  CA  PRO A  15     192.547 127.301 220.435  1.00 68.94           C
ATOM    206  HA  PRO A  15     192.436 127.564 221.485  1.00 68.94           H
ATOM    207  C   PRO A  15     191.163 127.028 219.857  1.00 68.94           C
ATOM    208  O   PRO A  15     190.990 126.231 218.931  1.00 68.94           O
ATOM    209  CB  PRO A  15     193.277 128.424 219.692  1.00 68.94           C
ATOM    210 1HB  PRO A  15     192.572 129.097 219.208  1.00 68.94           H
ATOM    211 2HB  PRO A  15     193.920 128.976 220.377  1.00 68.94           H
ATOM    212  CG  PRO A  15     194.106 127.719 218.701  1.00 68.94           C
ATOM    213 1HG  PRO A  15     193.492 127.379 217.866  1.00 68.94           H
ATOM    214 2HG  PRO A  15     194.919 128.352 218.348  1.00 68.94           H
ATOM    215  CD  PRO A  15     194.632 126.556 219.485  1.00 68.94           C
ATOM    216 1HD  PRO A  15     194.953 125.764 218.813  1.00 68.94           H
ATOM    217 2HD  PRO A  15     195.452 126.867 220.134  1.00 68.94           H
ATOM    218  N   LEU A  16     190.165 127.612 220.502  1.00 83.92           N
ATOM    219  H   LEU A  16     190.352 128.407 221.099  1.00 83.92           H
ATOM    220  CA  LEU A  16     188.809 127.075 220.465  1.00 83.92           C
ATOM    221  HA  LEU A  16     188.869 126.007 220.677  1.00 83.92           H
ATOM    222  C   LEU A  16     188.110 127.214 219.122  1.00 83.92           C
ATOM    223  O   LEU A  16     188.508 127.982 218.244  1.00 83.92           O
ATOM    224  CB  LEU A  16     187.956 127.726 221.561  1.00 83.92           C
ATOM    225 1HB  LEU A  16     187.878 128.791 221.344  1.00 83.92           H
ATOM    226 2HB  LEU A  16     186.955 127.304 221.504  1.00 83.92           H
ATOM    227  CG  LEU A  16     188.433 127.566 223.014  1.00 83.92           C
ATOM    228  HG  LEU A  16     189.380 128.092 223.123  1.00 83.92           H
ATOM    229  CD1 LEU A  16     187.414 128.214 223.937  1.00 83.92           C
ATOM    230 1HD1 LEU A  16     187.800 128.214 224.956  1.00 83.92           H
ATOM    231 2HD1 LEU A  16     186.474 127.658 223.913  1.00 83.92           H
ATOM    232 3HD1 LEU A  16     187.232 129.243 223.630  1.00 83.92           H
ATOM    233  CD2 LEU A  16     188.644 126.113 223.448  1.00 83.92           C
ATOM    234 1HD2 LEU A  16     188.943 126.085 224.495  1.00 83.92           H
ATOM    235 2HD2 LEU A  16     189.436 125.652 222.858  1.00 83.92           H
ATOM    236 3HD2 LEU A  16     187.720 125.544 223.330  1.00 83.92           H
ATOM    237  N   GLN A  17     187.051 126.437 218.977  1.00108.60           N
ATOM    238  H   GLN A  17     186.755 125.865 219.765  1.00108.60           H
ATOM    239  CA  GLN A  17     186.249 126.358 217.762  1.00108.60           C
ATOM    240  HA  GLN A  17     186.493 127.165 217.072  1.00108.60           H
ATOM    241  C   GLN A  17     184.811 126.503 218.240  1.00108.60           C
ATOM    242  O   GLN A  17     184.580 126.398 219.447  1.00108.60           O
ATOM    243  CB  GLN A  17     186.483 125.001 217.092  1.00108.60           C
ATOM    244 1HB  GLN A  17     186.203 124.227 217.805  1.00108.60           H
ATOM    245 2HB  GLN A  17     185.833 124.909 216.223  1.00108.60           H
ATOM    246  CG  GLN A  17     187.936 124.746 216.659  1.00108.60           C
ATOM    247 1HG  GLN A  17     188.597 124.879 217.514  1.00108.60           H
ATOM    248 2HG  GLN A  17     188.027 123.712 216.337  1.00108.60           H
ATOM    249  CD  GLN A  17     188.414 125.642 215.528  1.00108.60           C
ATOM    250  OE1 GLN A  17     187.632 126.209 214.768  1.00108.60           O
ATOM    251  NE2 GLN A  17     189.706 125.758 215.388  1.00108.60           N
ATOM    252 1HE2 GLN A  17     190.065 126.361 214.667  1.00108.60           H
ATOM    253 2HE2 GLN A  17     190.328 125.238 215.995  1.00108.60           H
ATOM    254  N   LYS A  18     183.862 126.745 217.343  1.00101.00           N
ATOM    255  H   LYS A  18     184.106 126.796 216.358  1.00101.00           H
ATOM    256  CA  LYS A  18     182.458 126.924 217.734  1.00101.00           C
ATOM    257  HA  LYS A  18     182.378 127.770 218.416  1.00101.00           H
ATOM    258  C   LYS A  18     181.993 125.667 218.457  1.00101.00           C
ATOM    259  O   LYS A  18     182.142 124.572 217.938  1.00101.00           O
ATOM    260  CB  LYS A  18     181.607 127.174 216.483  1.00101.00           C
ATOM    261 1HB  LYS A  18     182.017 128.033 215.952  1.00101.00           H
ATOM    262 2HB  LYS A  18     181.688 126.306 215.833  1.00101.00           H
ATOM    263  CG  LYS A  18     180.131 127.427 216.746  1.00101.00           C
ATOM    264 1HG  LYS A  18     179.709 126.584 217.289  1.00101.00           H
ATOM    265 2HG  LYS A  18     180.032 128.327 217.344  1.00101.00           H
ATOM    266  CD  LYS A  18     179.376 127.594 215.432  1.00101.00           C
ATOM    267 1HD  LYS A  18     179.799 128.434 214.880  1.00101.00           H
ATOM    268 2HD  LYS A  18     179.507 126.688 214.841  1.00101.00           H
ATOM    269  CE  LYS A  18     177.881 127.829 215.634  1.00101.00           C
ATOM    270 1HE  LYS A  18     177.393 127.812 214.657  1.00101.00           H
ATOM    271 2HE  LYS A  18     177.476 127.010 216.229  1.00101.00           H
ATOM    272  NZ  LYS A  18     177.572 129.137 216.308  1.00101.00           N
ATOM    273 1HZ  LYS A  18     176.578 129.209 216.492  1.00101.00           H
ATOM    274 2HZ  LYS A  18     177.858 129.907 215.714  1.00101.00           H
ATOM    275 3HZ  LYS A  18     178.073 129.209 217.187  1.00101.00           H
ATOM    276  N   ASP A  19     181.465 125.802 219.663  1.00 55.31           N
ATOM    277  H   ASP A  19     181.359 126.728 220.076  1.00 55.31           H
ATOM    278  CA  ASP A  19     181.105 124.621 220.450  1.00 55.31           C
ATOM    279  HA  ASP A  19     181.925 123.904 220.396  1.00 55.31           H
ATOM    280  C   ASP A  19     179.829 123.966 219.938  1.00 55.31           C
ATOM    281  O   ASP A  19     179.558 122.785 220.175  1.00 55.31           O
ATOM    282  CB  ASP A  19     180.852 124.992 221.914  1.00 55.31           C
ATOM    283 1HB  ASP A  19     180.914 124.078 222.504  1.00 55.31           H
ATOM    284 2HB  ASP A  19     181.620 125.685 222.259  1.00 55.31           H
ATOM    285  CG  ASP A  19     179.468 125.581 222.131  1.00 55.31           C
ATOM    286  OD1 ASP A  19     179.172 126.676 221.605  1.00 55.31           O
ATOM    287  OD2 ASP A  19     178.622 124.894 222.751  1.00 55.31           O
ATOM    288  N   THR A  20     179.000 124.777 219.303  1.00 46.10           N
ATOM    289  H   THR A  20     179.300 125.720 219.106  1.00 46.10           H
ATOM    290  CA  THR A  20     177.641 124.385 218.975  1.00 46.10           C
ATOM    291  HA  THR A  20     177.262 123.739 219.767  1.00 46.10           H
ATOM    292  C   THR A  20     177.633 123.612 217.665  1.00 46.10           C
ATOM    293  O   THR A  20     178.057 124.115 216.623  1.00 46.10           O
ATOM    294  CB  THR A  20     176.737 125.630 218.883  1.00 46.10           C
ATOM    295  HB  THR A  20     177.069 126.258 218.059  1.00 46.10           H
ATOM    296  OG1 THR A  20     176.818 126.376 220.103  1.00 46.10           O
ATOM    297  HG1 THR A  20     177.725 126.349 220.448  1.00 46.10           H
ATOM    298  CG2 THR A  20     175.279 125.270 218.690  1.00 46.10           C
ATOM    299 1HG2 THR A  20     174.678 126.178 218.720  1.00 46.10           H
ATOM    300 2HG2 THR A  20     174.953 124.603 219.489  1.00 46.10           H
ATOM    301 3HG2 THR A  20     175.136 124.780 217.727  1.00 46.10           H
ATOM    302  N   CYS A  21     177.133 122.388 217.734  1.00 36.45           N
ATOM    303  H   CYS A  21     176.776 122.050 218.619  1.00 36.45           H
ATOM    304  CA  CYS A  21     177.006 121.495 216.588  1.00 36.45           C
ATOM    305  HA  CYS A  21     177.363 121.961 215.672  1.00 36.45           H
ATOM    306  C   CYS A  21     175.510 121.215 216.502  1.00 36.45           C
ATOM    307  O   CYS A  21     174.810 121.473 217.489  1.00 36.45           O
ATOM    308  CB  CYS A  21     177.788 120.209 216.871  1.00 36.45           C
ATOM    309 1HB  CYS A  21     177.376 119.746 217.768  1.00 36.45           H
ATOM    310 2HB  CYS A  21     177.653 119.515 216.041  1.00 36.45           H
ATOM    311  SG  CYS A  21     179.546 120.485 217.125  1.00 36.45           S
ATOM    312  HG  CYS A  21     179.427 121.278 218.200  1.00 36.45           H
ATOM    313  N   PRO A  22     174.998 120.690 215.371  1.00 65.64           N
ATOM    314  CA  PRO A  22     173.575 120.339 215.453  1.00 65.64           C
ATOM    315  HA  PRO A  22     172.977 121.196 215.757  1.00 65.64           H
ATOM    316  C   PRO A  22     173.408 119.191 216.440  1.00 65.64           C
ATOM    317  O   PRO A  22     174.301 118.360 216.604  1.00 65.64           O
ATOM    318  CB  PRO A  22     173.234 119.924 214.021  1.00 65.64           C
ATOM    319 1HB  PRO A  22     172.457 119.160 214.011  1.00 65.64           H
ATOM    320 2HB  PRO A  22     172.926 120.792 213.438  1.00 65.64           H
ATOM    321  CG  PRO A  22     174.511 119.386 213.503  1.00 65.64           C
ATOM    322 1HG  PRO A  22     174.669 118.380 213.891  1.00 65.64           H
ATOM    323 2HG  PRO A  22     174.525 119.378 212.415  1.00 65.64           H
ATOM    324  CD  PRO A  22     175.548 120.330 214.052  1.00 65.64           C
ATOM    325 1HD  PRO A  22     176.515 119.834 214.139  1.00 65.64           H
ATOM    326 2HD  PRO A  22     175.615 121.222 213.433  1.00 65.64           H
ATOM    327  N   ASP A  23     172.305 119.170 217.165  1.00 33.25           N
ATOM    328  H   ASP A  23     171.568 119.845 217.002  1.00 33.25           H
ATOM    329  CA  ASP A  23     172.173 118.198 218.244  1.00 33.25           C
ATOM    330  HA  ASP A  23     173.158 117.974 218.646  1.00 33.25           H
ATOM    331  C   ASP A  23     171.505 116.943 217.683  1.00 33.25           C
ATOM    332  O   ASP A  23     170.361 117.025 217.230  1.00 33.25           O
ATOM    333  CB  ASP A  23     171.313 118.758 219.374  1.00 33.25           C
ATOM    334 1HB  ASP A  23     170.281 118.811 219.033  1.00 33.25           H
ATOM    335 2HB  ASP A  23     171.374 118.093 220.231  1.00 33.25           H
ATOM    336  CG  ASP A  23     171.722 120.141 219.799  1.00 33.25           C
ATOM    337  OD1 ASP A  23     172.851 120.405 220.267  1.00 33.25           O
ATOM    338  OD2 ASP A  23     170.859 121.032 219.645  1.00 33.25           O
ATOM    339  N   PRO A  24     172.178 115.778 217.684  1.00135.82           N
ATOM    340  CA  PRO A  24     171.462 114.591 217.197  1.00135.82           C
ATOM    341  HA  PRO A  24     170.989 114.793 216.236  1.00135.82           H
ATOM    342  C   PRO A  24     170.413 114.026 218.161  1.00135.82           C
ATOM    343  O   PRO A  24     169.670 113.112 217.799  1.00135.82           O
ATOM    344  CB  PRO A  24     172.597 113.584 217.011  1.00135.82           C
ATOM    345 1HB  PRO A  24     172.235 112.564 217.121  1.00135.82           H
ATOM    346 2HB  PRO A  24     173.068 113.715 216.038  1.00135.82           H
ATOM    347  CG  PRO A  24     173.554 113.932 218.078  1.00135.82           C
ATOM    348 1HG  PRO A  24     173.194 113.572 219.042  1.00135.82           H
ATOM    349 2HG  PRO A  24     174.541 113.527 217.862  1.00135.82           H
ATOM    350  CD  PRO A  24     173.570 115.432 218.031  1.00135.82           C
ATOM    351 1HD  PRO A  24     173.860 115.846 218.989  1.00135.82           H
ATOM    352 2HD  PRO A  24     174.248 115.776 217.247  1.00135.82           H
ATOM    353  N   LEU A  25     170.359 114.553 219.379  1.00 90.39           N
ATOM    354  H   LEU A  25     170.984 115.306 219.621  1.00 90.39           H
ATOM    355  CA  LEU A  25     169.401 114.162 220.412  1.00 90.39           C
ATOM    356  HA  LEU A  25     168.536 113.656 219.984  1.00 90.39           H
ATOM    357  C   LEU A  25     168.980 115.473 221.046  1.00 90.39           C
ATOM    358  O   LEU A  25     169.691 116.457 220.886  1.00 90.39           O
ATOM    359  CB  LEU A  25     170.061 113.289 221.482  1.00 90.39           C
ATOM    360 1HB  LEU A  25     170.927 113.828 221.865  1.00 90.39           H
ATOM    361 2HB  LEU A  25     169.356 113.172 222.304  1.00 90.39           H
ATOM    362  CG  LEU A  25     170.519 111.888 221.061  1.00 90.39           C
ATOM    363  HG  LEU A  25     171.225 111.981 220.237  1.00 90.39           H
ATOM    364  CD1 LEU A  25     171.224 111.223 222.226  1.00 90.39           C
ATOM    365 1HD1 LEU A  25     171.595 110.244 221.923  1.00 90.39           H
ATOM    366 2HD1 LEU A  25     170.540 111.103 223.068  1.00 90.39           H
ATOM    367 3HD1 LEU A  25     172.067 111.838 222.537  1.00 90.39           H
ATOM    368  CD2 LEU A  25     169.359 111.014 220.612  1.00 90.39           C
ATOM    369 1HD2 LEU A  25     169.739 110.032 220.337  1.00 90.39           H
ATOM    370 2HD2 LEU A  25     168.877 111.447 219.737  1.00 90.39           H
ATOM    371 3HD2 LEU A  25     168.627 110.912 221.413  1.00 90.39           H
ATOM    372  N   ASP A  26     167.872 115.507 221.766  1.00 87.25           N
ATOM    373  H   ASP A  26     167.338 114.659 221.921  1.00 87.25           H
ATOM    374  CA  ASP A  26     167.436 116.746 222.406  1.00 87.25           C
ATOM    375  HA  ASP A  26     167.581 117.577 221.715  1.00 87.25           H
ATOM    376  C   ASP A  26     168.234 117.029 223.681  1.00 87.25           C
ATOM    377  O   ASP A  26     168.785 116.118 224.307  1.00 87.25           O
ATOM    378  CB  ASP A  26     165.954 116.672 222.762  1.00 87.25           C
ATOM    379 1HB  ASP A  26     165.387 116.379 221.878  1.00 87.25           H
ATOM    380 2HB  ASP A  26     165.816 115.917 223.531  1.00 87.25           H
ATOM    381  CG  ASP A  26     165.432 117.996 223.274  1.00 87.25           C
ATOM    382  OD1 ASP A  26     165.562 119.009 222.554  1.00 87.25           O
ATOM    383  OD2 ASP A  26     164.950 118.071 224.425  1.00 87.25           O
ATOM    384  N   GLY A  27     168.280 118.288 224.091  1.00 13.62           N
ATOM    385  H   GLY A  27     167.790 119.004 223.566  1.00 13.62           H
ATOM    386  CA  GLY A  27     169.070 118.685 225.244  1.00 13.62           C
ATOM    387 1HA  GLY A  27     168.733 119.651 225.618  1.00 13.62           H
ATOM    388 2HA  GLY A  27     168.988 117.941 226.035  1.00 13.62           H
ATOM    389  C   GLY A  27     170.509 118.788 224.793  1.00 13.62           C
ATOM    390  O   GLY A  27     170.774 118.851 223.588  1.00 13.62           O
ATOM    391  N   ASP A  28     171.448 118.820 225.722  1.00 38.27           N
ATOM    392  H   ASP A  28     171.189 118.824 226.708  1.00 38.27           H
ATOM    393  CA  ASP A  28     172.857 118.715 225.352  1.00 38.27           C
ATOM    394  HA  ASP A  28     173.072 119.402 224.536  1.00 38.27           H
ATOM    395  C   ASP A  28     173.035 117.263 224.898  1.00 38.27           C
ATOM    396  O   ASP A  28     172.697 116.338 225.643  1.00 38.27           O
ATOM    397  CB  ASP A  28     173.783 119.040 226.522  1.00 38.27           C
ATOM    398 1HB  ASP A  28     173.536 120.035 226.893  1.00 38.27           H
ATOM    399 2HB  ASP A  28     173.624 118.320 227.323  1.00 38.27           H
ATOM    400  CG  ASP A  28     175.242 119.016 226.114  1.00 38.27           C
ATOM    401  OD1 ASP A  28     175.766 117.933 225.769  1.00 38.27           O
ATOM    402  OD2 ASP A  28     175.889 120.087 226.099  1.00 38.27           O
ATOM    403  N   PRO A  29     173.491 117.027 223.657  1.00108.56           N
ATOM    404  CA  PRO A  29     173.452 115.645 223.163  1.00108.56           C
ATOM    405  HA  PRO A  29     172.502 115.177 223.416  1.00108.56           H
ATOM    406  C   PRO A  29     174.593 114.739 223.619  1.00108.56           C
ATOM    407  O   PRO A  29     174.661 113.581 223.188  1.00108.56           O
ATOM    408  CB  PRO A  29     173.526 115.851 221.654  1.00108.56           C
ATOM    409 1HB  PRO A  29     173.946 114.977 221.158  1.00108.56           H
ATOM    410 2HB  PRO A  29     172.539 116.079 221.253  1.00108.56           H
ATOM    411  CG  PRO A  29     174.422 117.025 221.516  1.00108.56           C
ATOM    412 1HG  PRO A  29     175.458 116.726 221.671  1.00108.56           H
ATOM    413 2HG  PRO A  29     174.305 117.497 220.542  1.00108.56           H
ATOM    414  CD  PRO A  29     173.973 117.947 222.607  1.00108.56           C
ATOM    415 1HD  PRO A  29     174.807 118.550 222.967  1.00108.56           H
ATOM    416 2HD  PRO A  29     173.156 118.580 222.258  1.00108.56           H
ATOM    417  N   ASN A  30     175.496 115.265 224.443  1.00201.02           N
ATOM    418  H   ASN A  30     175.349 116.211 224.785  1.00201.02           H
ATOM    419  CA  ASN A  30     176.743 114.602 224.846  1.00201.02           C
ATOM    420  HA  ASN A  30     177.311 115.314 225.443  1.00201.02           H
ATOM    421  C   ASN A  30     177.589 114.284 223.608  1.00201.02           C
ATOM    422  O   ASN A  30     177.297 114.792 222.518  1.00201.02           O
ATOM    423  CB  ASN A  30     176.462 113.373 225.727  1.00201.02           C
ATOM    424 1HB  ASN A  30     175.937 112.620 225.146  1.00201.02           H
ATOM    425 2HB  ASN A  30     177.400 112.945 226.067  1.00201.02           H
ATOM    426  CG  ASN A  30     175.642 113.711 226.940  1.00201.02           C
ATOM    427  OD1 ASN A  30     176.047 114.527 227.764  1.00201.02           O
ATOM    428  ND2 ASN A  30     174.506 113.093 227.084  1.00201.02           N
ATOM    429 1HD2 ASN A  30     173.953 113.277 227.907  1.00201.02           H
ATOM    430 2HD2 ASN A  30     174.175 112.455 226.379  1.00201.02           H
ATOM    431  N   SER A  31     178.646 113.495 223.734  1.00119.66           N
ATOM    432  H   SER A  31     178.889 113.081 224.634  1.00119.66           H
ATOM    433  CA  SER A  31     179.491 113.184 222.583  1.00119.66           C
ATOM    434  HA  SER A  31     179.228 113.828 221.746  1.00119.66           H
ATOM    435  C   SER A  31     179.329 111.740 222.154  1.00119.66           C
ATOM    436  O   SER A  31     179.424 110.814 222.959  1.00119.66           O
ATOM    437  CB  SER A  31     180.969 113.407 222.891  1.00119.66           C
ATOM    438 1HB  SER A  31     181.118 114.430 223.231  1.00119.66           H
ATOM    439 2HB  SER A  31     181.287 112.716 223.671  1.00119.66           H
ATOM    440  OG  SER A  31     181.730 113.189 221.713  1.00119.66           O
ATOM    441  HG  SER A  31     182.580 112.788 221.963  1.00119.66           H
ATOM    442  N   ARG A  32     179.165 111.546 220.857  1.00 93.44           N
ATOM    443  H   ARG A  32     178.955 112.338 220.266  1.00 93.44           H
ATOM    444  CA  ARG A  32     179.403 110.252 220.228  1.00 93.44           C
ATOM    445  HA  ARG A  32     179.944 109.617 220.921  1.00 93.44           H
ATOM    446  C   ARG A  32     180.285 110.578 219.032  1.00 93.44           C
ATOM    447  O   ARG A  32     179.879 111.388 218.190  1.00 93.44           O
ATOM    448  CB  ARG A  32     178.100 109.555 219.828  1.00 93.44           C
ATOM    449 1HB  ARG A  32     177.495 110.246 219.243  1.00 93.44           H
ATOM    450 2HB  ARG A  32     178.347 108.699 219.203  1.00 93.44           H
ATOM    451  CG  ARG A  32     177.274 109.055 221.016  1.00 93.44           C
ATOM    452 1HG  ARG A  32     177.070 109.884 221.693  1.00 93.44           H
ATOM    453 2HG  ARG A  32     176.328 108.667 220.647  1.00 93.44           H
ATOM    454  CD  ARG A  32     177.995 107.941 221.781  1.00 93.44           C
ATOM    455 1HD  ARG A  32     178.184 107.119 221.091  1.00 93.44           H
ATOM    456 2HD  ARG A  32     178.952 108.306 222.151  1.00 93.44           H
ATOM    457  NE  ARG A  32     177.217 107.429 222.914  1.00 93.44           N
ATOM    458  HE  ARG A  32     176.552 106.692 222.711  1.00 93.44           H
ATOM    459  CZ  ARG A  32     177.301 107.820 224.178  1.00 93.44           C
ATOM    460  NH1 ARG A  32     178.001 108.840 224.601  1.00 93.44           N
ATOM    461 1HH1 ARG A  32     178.514 109.421 223.946  1.00 93.44           H
ATOM    462 2HH1 ARG A  32     178.036 109.041 225.590  1.00 93.44           H
ATOM    463  NH2 ARG A  32     176.649 107.132 225.066  1.00 93.44           N
ATOM    464 1HH2 ARG A  32     176.161 106.294 224.788  1.00 93.44           H
ATOM    465 2HH2 ARG A  32     176.653 107.423 226.032  1.00 93.44           H
ATOM    466  N   PRO A  33     181.517 110.039 218.980  1.00 78.34           N
ATOM    467  CA  PRO A  33     182.418 110.421 217.883  1.00 78.34           C
ATOM    468  HA  PRO A  33     182.654 111.479 217.991  1.00 78.34           H
ATOM    469  C   PRO A  33     181.985 110.196 216.423  1.00 78.34           C
ATOM    470  O   PRO A  33     182.302 111.048 215.595  1.00 78.34           O
ATOM    471  CB  PRO A  33     183.683 109.606 218.183  1.00 78.34           C
ATOM    472 1HB  PRO A  33     183.667 108.671 217.627  1.00 78.34           H
ATOM    473 2HB  PRO A  33     184.578 110.176 217.939  1.00 78.34           H
ATOM    474  CG  PRO A  33     183.626 109.346 219.614  1.00 78.34           C
ATOM    475 1HG  PRO A  33     184.224 108.476 219.876  1.00 78.34           H
ATOM    476 2HG  PRO A  33     183.976 110.222 220.157  1.00 78.34           H
ATOM    477  CD  PRO A  33     182.191 109.111 219.908  1.00 78.34           C
ATOM    478 1HD  PRO A  33     181.912 108.079 219.689  1.00 78.34           H
ATOM    479 2HD  PRO A  33     181.981 109.360 220.949  1.00 78.34           H
ATOM    480  N   PRO A  34     181.318 109.075 216.061  1.00 92.27           N
ATOM    481  CA  PRO A  34     181.010 108.978 214.625  1.00 92.27           C
ATOM    482  HA  PRO A  34     181.945 108.919 214.072  1.00 92.27           H
ATOM    483  C   PRO A  34     180.105 110.084 214.063  1.00 92.27           C
ATOM    484  O   PRO A  34     179.060 110.390 214.656  1.00 92.27           O
ATOM    485  CB  PRO A  34     180.265 107.645 214.523  1.00 92.27           C
ATOM    486 1HB  PRO A  34     179.192 107.800 214.620  1.00 92.27           H
ATOM    487 2HB  PRO A  34     180.488 107.149 213.581  1.00 92.27           H
ATOM    488  CG  PRO A  34     180.757 106.867 215.646  1.00 92.27           C
ATOM    489 1HG  PRO A  34     180.062 106.066 215.895  1.00 92.27           H
ATOM    490 2HG  PRO A  34     181.746 106.467 215.420  1.00 92.27           H
ATOM    491  CD  PRO A  34     180.842 107.863 216.753  1.00 92.27           C
ATOM    492 1HD  PRO A  34     179.861 108.042 217.194  1.00 92.27           H
ATOM    493 2HD  PRO A  34     181.553 107.527 217.507  1.00 92.27           H
ATOM    494  N   PRO A  35     180.484 110.698 212.926  1.00 80.05           N
ATOM    495  CA  PRO A  35     179.640 111.750 212.349  1.00 80.05           C
ATOM    496  HA  PRO A  35     179.257 112.407 213.130  1.00 80.05           H
ATOM    497  C   PRO A  35     178.489 111.230 211.486  1.00 80.05           C
ATOM    498  O   PRO A  35     178.439 110.052 211.121  1.00 80.05           O
ATOM    499  CB  PRO A  35     180.635 112.516 211.484  1.00 80.05           C
ATOM    500 1HB  PRO A  35     180.133 113.033 210.674  1.00 80.05           H
ATOM    501 2HB  PRO A  35     181.199 113.216 212.093  1.00 80.05           H
ATOM    502  CG  PRO A  35     181.506 111.468 210.962  1.00 80.05           C
ATOM    503 1HG  PRO A  35     181.006 110.957 210.141  1.00 80.05           H
ATOM    504 2HG  PRO A  35     182.458 111.881 210.628  1.00 80.05           H
ATOM    505  CD  PRO A  35     181.704 110.518 212.112  1.00 80.05           C
ATOM    506 1HD  PRO A  35     181.782 109.494 211.749  1.00 80.05           H
ATOM    507 2HD  PRO A  35     182.587 110.796 212.690  1.00 80.05           H
ATOM    508  N   ALA A  36     177.582 112.126 211.124  1.00 55.95           N
ATOM    509  H   ALA A  36     177.641 113.061 211.494  1.00 55.95           H
ATOM    510  CA  ALA A  36     176.528 111.844 210.153  1.00 55.95           C
ATOM    511  HA  ALA A  36     176.118 110.852 210.330  1.00 55.95           H
ATOM    512  C   ALA A  36     177.118 111.910 208.736  1.00 55.95           C
ATOM    513  O   ALA A  36     178.318 112.150 208.570  1.00 55.95           O
ATOM    514  CB  ALA A  36     175.411 112.871 210.318  1.00 55.95           C
ATOM    515 1HB  ALA A  36     175.061 112.872 211.352  1.00 55.95           H
ATOM    516 2HB  ALA A  36     174.569 112.619 209.672  1.00 55.95           H
ATOM    517 3HB  ALA A  36     175.779 113.864 210.055  1.00 55.95           H
ATOM    518  N   LYS A  37     176.276 111.777 207.716  1.00 96.39           N
ATOM    519  H   LYS A  37     175.300 111.548 207.903  1.00 96.39           H
ATOM    520  CA  LYS A  37     176.685 112.054 206.331  1.00 96.39           C
ATOM    521  HA  LYS A  37     177.461 111.352 206.036  1.00 96.39           H
ATOM    522  C   LYS A  37     177.237 113.488 206.307  1.00 96.39           C
ATOM    523  O   LYS A  37     176.665 114.363 206.969  1.00 96.39           O
ATOM    524  CB  LYS A  37     175.465 111.923 205.400  1.00 96.39           C
ATOM    525 1HB  LYS A  37     175.004 110.955 205.583  1.00 96.39           H
ATOM    526 2HB  LYS A  37     174.746 112.699 205.663  1.00 96.39           H
ATOM    527  CG  LYS A  37     175.763 112.025 203.904  1.00 96.39           C
ATOM    528 1HG  LYS A  37     176.221 112.992 203.702  1.00 96.39           H
ATOM    529 2HG  LYS A  37     176.467 111.237 203.636  1.00 96.39           H
ATOM    530  CD  LYS A  37     174.524 111.887 203.028  1.00 96.39           C
ATOM    531 1HD  LYS A  37     174.076 110.907 203.192  1.00 96.39           H
ATOM    532 2HD  LYS A  37     173.801 112.660 203.286  1.00 96.39           H
ATOM    533  CE  LYS A  37     174.920 112.016 201.557  1.00 96.39           C
ATOM    534 1HE  LYS A  37     175.435 112.967 201.407  1.00 96.39           H
ATOM    535 2HE  LYS A  37     175.620 111.213 201.318  1.00 96.39           H
ATOM    536  NZ  LYS A  37     173.761 111.935 200.605  1.00 96.39           N
ATOM    537 1HZ  LYS A  37     174.097 111.995 199.650  1.00 96.39           H
ATOM    538 2HZ  LYS A  37     173.104 112.685 200.771  1.00 96.39           H
ATOM    539 3HZ  LYS A  37     173.284 111.046 200.720  1.00 96.39           H
ATOM    540  N   PRO A  38     178.313 113.771 205.539  1.00 62.01           N
ATOM    541  CA  PRO A  38     178.900 115.121 205.570  1.00 62.01           C
ATOM    542  HA  PRO A  38     179.132 115.362 206.604  1.00 62.01           H
ATOM    543  C   PRO A  38     178.091 116.302 205.002  1.00 62.01           C
ATOM    544  O   PRO A  38     178.631 117.382 204.755  1.00 62.01           O
ATOM    545  CB  PRO A  38     180.222 114.927 204.812  1.00 62.01           C
ATOM    546 1HB  PRO A  38     180.535 115.839 204.305  1.00 62.01           H
ATOM    547 2HB  PRO A  38     181.004 114.593 205.494  1.00 62.01           H
ATOM    548  CG  PRO A  38     179.924 113.863 203.851  1.00 62.01           C
ATOM    549 1HG  PRO A  38     179.338 114.255 203.018  1.00 62.01           H
ATOM    550 2HG  PRO A  38     180.840 113.398 203.488  1.00 62.01           H
ATOM    551  CD  PRO A  38     179.120 112.892 204.667  1.00 62.01           C
ATOM    552 1HD  PRO A  38     178.501 112.277 204.017  1.00 62.01           H
ATOM    553 2HD  PRO A  38     179.780 112.266 205.272  1.00 62.01           H
ATOM    554  N   GLN A  39     176.784 116.146 204.846  1.00 83.45           N
ATOM    555  H   GLN A  39     176.377 115.243 205.027  1.00 83.45           H
ATOM    556  CA  GLN A  39     175.883 117.261 204.570  1.00 83.45           C
ATOM    557  HA  GLN A  39     176.229 117.825 203.703  1.00 83.45           H
ATOM    558  C   GLN A  39     175.781 118.192 205.777  1.00 83.45           C
ATOM    559  O   GLN A  39     175.689 119.411 205.629  1.00 83.45           O
ATOM    560  CB  GLN A  39     174.473 116.725 204.319  1.00 83.45           C
ATOM    561 1HB  GLN A  39     174.173 116.136 205.186  1.00 83.45           H
ATOM    562 2HB  GLN A  39     173.796 117.572 204.226  1.00 83.45           H
ATOM    563  CG  GLN A  39     174.329 115.873 203.078  1.00 83.45           C
ATOM    564 1HG  GLN A  39     174.596 116.470 202.209  1.00 83.45           H
ATOM    565 2HG  GLN A  39     175.006 115.024 203.137  1.00 83.45           H
ATOM    566  CD  GLN A  39     172.919 115.355 202.895  1.00 83.45           C
ATOM    567  OE1 GLN A  39     172.163 115.190 203.849  1.00 83.45           O
ATOM    568  NE2 GLN A  39     172.567 115.065 201.679  1.00 83.45           N
ATOM    569 1HE2 GLN A  39     171.638 114.713 201.502  1.00 83.45           H
ATOM    570 2HE2 GLN A  39     173.222 115.194 200.918  1.00 83.45           H
ATOM    571  N   LEU A  40     175.757 117.622 206.974  1.00 91.48           N
ATOM    572  H   LEU A  40     175.914 116.625 207.060  1.00 91.48           H
ATOM    573  CA  LEU A  40     175.467 118.393 208.185  1.00 91.48           C
ATOM    574  HA  LEU A  40     174.628 119.058 207.989  1.00 91.48           H
ATOM    575  C   LEU A  40     176.652 119.240 208.633  1.00 91.48           C
ATOM    576  O   LEU A  40     177.783 118.977 208.238  1.00 91.48           O
ATOM    577  CB  LEU A  40     175.078 117.454 209.330  1.00 91.48           C
ATOM    578 1HB  LEU A  40     175.941 116.836 209.554  1.00 91.48           H
ATOM    579 2HB  LEU A  40     174.879 118.071 210.204  1.00 91.48           H
ATOM    580  CG  LEU A  40     173.883 116.505 209.171  1.00 91.48           C
ATOM    581  HG  LEU A  40     174.187 115.674 208.535  1.00 91.48           H
ATOM    582  CD1 LEU A  40     173.516 115.962 210.553  1.00 91.48           C
ATOM    583 1HD1 LEU A  40     172.825 115.128 210.442  1.00 91.48           H
ATOM    584 2HD1 LEU A  40     173.057 116.743 211.164  1.00 91.48           H
ATOM    585 3HD1 LEU A  40     174.407 115.594 211.062  1.00 91.48           H
ATOM    586  CD2 LEU A  40     172.661 117.161 208.540  1.00 91.48           C
ATOM    587 1HD2 LEU A  40     171.823 116.470 208.559  1.00 91.48           H
ATOM    588 2HD2 LEU A  40     172.868 117.412 207.501  1.00 91.48           H
ATOM    589 3HD2 LEU A  40     172.396 118.066 209.083  1.00 91.48           H
ATOM    590  N   SER A  41     176.430 120.193 209.530  1.00 33.07           N
ATOM    591  H   SER A  41     175.477 120.387 209.840  1.00 33.07           H
ATOM    592  CA  SER A  41     177.523 121.000 210.086  1.00 33.07           C
ATOM    593  HA  SER A  41     178.078 121.441 209.260  1.00 33.07           H
ATOM    594  C   SER A  41     178.497 120.177 210.929  1.00 33.07           C
ATOM    595  O   SER A  41     179.607 120.618 211.225  1.00 33.07           O
ATOM    596  CB  SER A  41     176.971 122.130 210.950  1.00 33.07           C
ATOM    597 1HB  SER A  41     176.697 121.724 211.916  1.00 33.07           H
ATOM    598 2HB  SER A  41     177.742 122.888 211.097  1.00 33.07           H
ATOM    599  OG  SER A  41     175.821 122.708 210.358  1.00 33.07           O
ATOM    600  HG  SER A  41     176.111 123.337 209.677  1.00 33.07           H
ATOM    601  N   THR A  42     178.125 118.941 211.245  1.00114.25           N
ATOM    602  H   THR A  42     177.216 118.605 210.963  1.00114.25           H
ATOM    603  CA  THR A  42     179.025 118.000 211.911  1.00114.25           C
ATOM    604  HA  THR A  42     179.356 118.418 212.862  1.00114.25           H
ATOM    605  C   THR A  42     180.250 117.741 211.046  1.00114.25           C
ATOM    606  O   THR A  42     181.314 117.432 211.571  1.00114.25           O
ATOM    607  CB  THR A  42     178.345 116.630 212.150  1.00114.25           C
ATOM    608  HB  THR A  42     179.069 115.922 212.554  1.00114.25           H
ATOM    609  OG1 THR A  42     177.805 116.142 210.919  1.00114.25           O
ATOM    610  HG1 THR A  42     178.503 115.720 210.393  1.00114.25           H
ATOM    611  CG2 THR A  42     177.168 116.747 213.091  1.00114.25           C
ATOM    612 1HG2 THR A  42     176.842 115.747 213.378  1.00114.25           H
ATOM    613 2HG2 THR A  42     176.342 117.253 212.596  1.00114.25           H
ATOM    614 3HG2 THR A  42     177.453 117.292 213.991  1.00114.25           H
ATOM    615  N   ALA A  43     180.116 117.925 209.738  1.00 53.23           N
ATOM    616  H   ALA A  43     179.214 118.208 209.364  1.00 53.23           H
ATOM    617  CA  ALA A  43     181.197 117.706 208.787  1.00 53.23           C
ATOM    618  HA  ALA A  43     181.596 116.705 208.948  1.00 53.23           H
ATOM    619  C   ALA A  43     182.343 118.698 208.930  1.00 53.23           C
ATOM    620  O   ALA A  43     183.492 118.376 208.613  1.00 53.23           O
ATOM    621  CB  ALA A  43     180.634 117.787 207.387  1.00 53.23           C
ATOM    622 1HB  ALA A  43     179.721 117.202 207.333  1.00 53.23           H
ATOM    623 2HB  ALA A  43     181.359 117.391 206.676  1.00 53.23           H
ATOM    624 3HB  ALA A  43     180.399 118.822 207.132  1.00 53.23           H
ATOM    625  N   LYS A  44     182.049 119.886 209.448  1.00 92.01           N
ATOM    626  H   LYS A  44     181.090 120.097 209.706  1.00 92.01           H
ATOM    627  CA  LYS A  44     183.093 120.886 209.682  1.00 92.01           C
ATOM    628  HA  LYS A  44     183.636 121.081 208.755  1.00 92.01           H
ATOM    629  C   LYS A  44     184.064 120.333 210.697  1.00 92.01           C
ATOM    630  O   LYS A  44     185.255 120.597 210.624  1.00 92.01           O
ATOM    631  CB  LYS A  44     182.515 122.191 210.227  1.00 92.01           C
ATOM    632 1HB  LYS A  44     181.931 121.977 211.122  1.00 92.01           H
ATOM    633 2HB  LYS A  44     183.345 122.841 210.505  1.00 92.01           H
ATOM    634  CG  LYS A  44     181.648 122.927 209.235  1.00 92.01           C
ATOM    635 1HG  LYS A  44     182.235 123.120 208.340  1.00 92.01           H
ATOM    636 2HG  LYS A  44     180.781 122.322 208.974  1.00 92.01           H
ATOM    637  CD  LYS A  44     181.185 124.238 209.840  1.00 92.01           C
ATOM    638 1HD  LYS A  44     180.577 124.012 210.714  1.00 92.01           H
ATOM    639 2HD  LYS A  44     182.052 124.820 210.154  1.00 92.01           H
ATOM    640  CE  LYS A  44     180.366 125.063 208.864  1.00 92.01           C
ATOM    641 1HE  LYS A  44     179.538 124.460 208.485  1.00 92.01           H
ATOM    642 2HE  LYS A  44     179.959 125.929 209.391  1.00 92.01           H
ATOM    643  NZ  LYS A  44     181.210 125.540 207.720  1.00 92.01           N
ATOM    644 1HZ  LYS A  44     180.652 126.066 207.058  1.00 92.01           H
ATOM    645 2HZ  LYS A  44     181.614 124.750 207.235  1.00 92.01           H
ATOM    646 3HZ  LYS A  44     181.959 126.133 208.061  1.00 92.01           H
ATOM    647  N   SER A  45     183.519 119.544 211.614  1.00112.30           N
ATOM    648  H   SER A  45     182.516 119.424 211.579  1.00112.30           H
ATOM    649  CA  SER A  45     184.230 118.746 212.616  1.00112.30           C
ATOM    650  HA  SER A  45     183.459 118.264 213.214  1.00112.30           H
ATOM    651  C   SER A  45     185.177 119.388 213.613  1.00112.30           C
ATOM    652  O   SER A  45     185.360 118.831 214.686  1.00112.30           O
ATOM    653  CB  SER A  45     184.987 117.632 211.915  1.00112.30           C
ATOM    654 1HB  SER A  45     185.801 118.062 211.332  1.00112.30           H
ATOM    655 2HB  SER A  45     185.400 116.953 212.659  1.00112.30           H
ATOM    656  OG  SER A  45     184.119 116.911 211.061  1.00112.30           O
ATOM    657  HG  SER A  45     184.057 117.378 210.216  1.00112.30           H
ATOM    658  N   ARG A  46     185.731 120.554 213.310  1.00135.13           N
ATOM    659  H   ARG A  46     185.571 120.937 212.382  1.00135.13           H
ATOM    660  CA  ARG A  46     186.583 121.298 214.234  1.00135.13           C
ATOM    661  HA  ARG A  46     187.396 120.662 214.578  1.00135.13           H
ATOM    662  C   ARG A  46     185.739 121.696 215.435  1.00135.13           C
ATOM    663  O   ARG A  46     186.215 121.754 216.564  1.00135.13           O
ATOM    664  CB  ARG A  46     187.159 122.535 213.533  1.00135.13           C
ATOM    665 1HB  ARG A  46     186.329 123.164 213.213  1.00135.13           H
ATOM    666 2HB  ARG A  46     187.754 123.094 214.249  1.00135.13           H
ATOM    667  CG  ARG A  46     188.038 122.245 212.313  1.00135.13           C
ATOM    668 1HG  ARG A  46     188.930 121.700 212.619  1.00135.13           H
ATOM    669 2HG  ARG A  46     187.484 121.647 211.593  1.00135.13           H
ATOM    670  CD  ARG A  46     188.439 123.558 211.650  1.00135.13           C
ATOM    671 1HD  ARG A  46     187.533 124.141 211.481  1.00135.13           H
ATOM    672 2HD  ARG A  46     189.085 124.123 212.323  1.00135.13           H
ATOM    673  NE  ARG A  46     189.109 123.378 210.353  1.00135.13           N
ATOM    674  HE  ARG A  46     188.514 123.331 209.537  1.00135.13           H
ATOM    675  CZ  ARG A  46     190.415 123.304 210.135  1.00135.13           C
ATOM    676  NH1 ARG A  46     191.320 123.284 211.076  1.00135.13           N
ATOM    677 1HH1 ARG A  46     191.051 123.264 212.042  1.00135.13           H
ATOM    678 2HH1 ARG A  46     192.294 123.276 210.813  1.00135.13           H
ATOM    679  NH2 ARG A  46     190.843 123.275 208.911  1.00135.13           N
ATOM    680 1HH2 ARG A  46     190.195 123.342 208.141  1.00135.13           H
ATOM    681 2HH2 ARG A  46     191.834 123.188 208.734  1.00135.13           H
ATOM    682  N   THR A  47     184.455 121.886 215.174  1.00 45.38           N
ATOM    683  H   THR A  47     184.134 121.826 214.222  1.00 45.38           H
ATOM    684  CA  THR A  47     183.455 122.166 216.195  1.00 45.38           C
ATOM    685  HA  THR A  47     183.727 123.069 216.742  1.00 45.38           H
ATOM    686  C   THR A  47     183.246 121.041 217.206  1.00 45.38           C
ATOM    687  O   THR A  47     182.952 121.287 218.379  1.00 45.38           O
ATOM    688  CB  THR A  47     182.090 122.365 215.499  1.00 45.38           C
ATOM    689  HB  THR A  47     181.305 122.457 216.248  1.00 45.38           H
ATOM    690  OG1 THR A  47     181.844 121.252 214.630  1.00 45.38           O
ATOM    691  HG1 THR A  47     180.920 121.297 214.367  1.00 45.38           H
ATOM    692  CG2 THR A  47     182.075 123.574 214.605  1.00 45.38           C
ATOM    693 1HG2 THR A  47     181.042 123.836 214.379  1.00 45.38           H
ATOM    694 2HG2 THR A  47     182.602 123.365 213.676  1.00 45.38           H
ATOM    695 3HG2 THR A  47     182.548 124.416 215.110  1.00 45.38           H
ATOM    696  N   ARG A  48     183.383 119.799 216.762  1.00153.68           N
ATOM    697  H   ARG A  48     183.697 119.648 215.815  1.00153.68           H
ATOM    698  CA  ARG A  48     183.088 118.637 217.601  1.00153.68           C
ATOM    699  HA  ARG A  48     182.162 118.830 218.146  1.00153.68           H
ATOM    700  C   ARG A  48     184.212 118.513 218.623  1.00153.68           C
ATOM    701  O   ARG A  48     185.377 118.744 218.302  1.00153.68           O
ATOM    702  CB  ARG A  48     182.882 117.390 216.727  1.00153.68           C
ATOM    703 1HB  ARG A  48     183.775 117.213 216.132  1.00153.68           H
ATOM    704 2HB  ARG A  48     182.712 116.532 217.377  1.00153.68           H
ATOM    705  CG  ARG A  48     181.673 117.556 215.792  1.00153.68           C
ATOM    706 1HG  ARG A  48     180.828 117.867 216.406  1.00153.68           H
ATOM    707 2HG  ARG A  48     181.874 118.346 215.070  1.00153.68           H
ATOM    708  CD  ARG A  48     181.242 116.301 215.034  1.00153.68           C
ATOM    709 1HD  ARG A  48     181.138 115.483 215.741  1.00153.68           H
ATOM    710 2HD  ARG A  48     180.251 116.497 214.623  1.00153.68           H
ATOM    711  NE  ARG A  48     182.111 115.900 213.915  1.00153.68           N
ATOM    712  HE  ARG A  48     182.131 116.523 213.114  1.00153.68           H
ATOM    713  CZ  ARG A  48     182.787 114.765 213.798  1.00153.68           C
ATOM    714  NH1 ARG A  48     182.763 113.802 214.681  1.00153.68           N
ATOM    715 1HH1 ARG A  48     182.240 113.908 215.543  1.00153.68           H
ATOM    716 2HH1 ARG A  48     183.218 112.923 214.490  1.00153.68           H
ATOM    717  NH2 ARG A  48     183.471 114.572 212.709  1.00153.68           N
ATOM    718 1HH2 ARG A  48     183.509 115.288 211.997  1.00153.68           H
ATOM    719 2HH2 ARG A  48     183.953 113.690 212.557  1.00153.68           H
ATOM    720  N   LEU A  49     183.847 118.306 219.879  1.00100.82           N
ATOM    721  H   LEU A  49     182.918 117.946 220.069  1.00100.82           H
ATOM    722  CA  LEU A  49     184.690 118.739 220.997  1.00100.82           C
ATOM    723  HA  LEU A  49     185.395 119.479 220.619  1.00100.82           H
ATOM    724  C   LEU A  49     185.508 117.682 221.734  1.00100.82           C
ATOM    725  O   LEU A  49     186.710 117.855 221.932  1.00100.82           O
ATOM    726  CB  LEU A  49     183.788 119.427 222.031  1.00100.82           C
ATOM    727 1HB  LEU A  49     183.215 120.198 221.519  1.00100.82           H
ATOM    728 2HB  LEU A  49     183.080 118.685 222.398  1.00100.82           H
ATOM    729  CG  LEU A  49     184.454 120.073 223.259  1.00100.82           C
ATOM    730  HG  LEU A  49     185.103 119.340 223.736  1.00100.82           H
ATOM    731  CD1 LEU A  49     185.296 121.291 222.888  1.00100.82           C
ATOM    732 1HD1 LEU A  49     185.717 121.738 223.791  1.00100.82           H
ATOM    733 2HD1 LEU A  49     184.682 122.036 222.380  1.00100.82           H
ATOM    734 3HD1 LEU A  49     186.116 120.995 222.236  1.00100.82           H
ATOM    735  CD2 LEU A  49     183.381 120.458 224.264  1.00100.82           C
ATOM    736 1HD2 LEU A  49     183.848 120.891 225.148  1.00100.82           H
ATOM    737 2HD2 LEU A  49     182.827 119.569 224.574  1.00100.82           H
ATOM    738 3HD2 LEU A  49     182.690 121.180 223.827  1.00100.82           H
ATOM    739  N   PHE A  50     184.862 116.643 222.238  1.00 70.41           N
ATOM    740  H   PHE A  50     183.965 116.366 221.859  1.00 70.41           H
ATOM    741  CA  PHE A  50     185.383 115.948 223.414  1.00 70.41           C
ATOM    742  HA  PHE A  50     185.728 116.695 224.130  1.00 70.41           H
ATOM    743  C   PHE A  50     186.554 115.022 223.115  1.00 70.41           C
ATOM    744  O   PHE A  50     187.567 115.045 223.811  1.00 70.41           O
ATOM    745  CB  PHE A  50     184.260 115.143 224.069  1.00 70.41           C
ATOM    746 1HB  PHE A  50     183.439 115.820 224.303  1.00 70.41           H
ATOM    747 2HB  PHE A  50     183.900 114.398 223.362  1.00 70.41           H
ATOM    748  CG  PHE A  50     184.686 114.443 225.326  1.00 70.41           C
ATOM    749  CD1 PHE A  50     184.687 115.125 226.556  1.00 70.41           C
ATOM    750  HD1 PHE A  50     184.355 116.153 226.605  1.00 70.41           H
ATOM    751  CD2 PHE A  50     185.112 113.102 225.284  1.00 70.41           C
ATOM    752  HD2 PHE A  50     185.117 112.566 224.346  1.00 70.41           H
ATOM    753  CE1 PHE A  50     185.121 114.478 227.739  1.00 70.41           C
ATOM    754  HE1 PHE A  50     185.115 115.009 228.680  1.00 70.41           H
ATOM    755  CE2 PHE A  50     185.551 112.445 226.454  1.00 70.41           C
ATOM    756  HE2 PHE A  50     185.878 111.417 226.405  1.00 70.41           H
ATOM    757  CZ  PHE A  50     185.560 113.136 227.685  1.00 70.41           C
ATOM    758  HZ  PHE A  50     185.901 112.640 228.582  1.00 70.41           H
ATOM    759  N   GLY A  51     186.428 114.217 222.073  1.00 40.20           N
ATOM    760  H   GLY A  51     185.589 114.252 221.507  1.00 40.20           H
ATOM    761  CA  GLY A  51     187.459 113.242 221.761  1.00 40.20           C
ATOM    762 1HA  GLY A  51     188.415 113.753 221.649  1.00 40.20           H
ATOM    763 2HA  GLY A  51     187.538 112.525 222.578  1.00 40.20           H
ATOM    764  C   GLY A  51     187.142 112.509 220.478  1.00 40.20           C
ATOM    765  O   GLY A  51     186.455 111.486 220.463  1.00 40.20           O
ATOM    766  N   LYS A  52     187.588 113.099 219.382  1.00146.82           N
ATOM    767  H   LYS A  52     188.135 113.949 219.478  1.00146.82           H
ATOM    768  CA  LYS A  52     187.376 112.593 218.025  1.00146.82           C
ATOM    769  HA  LYS A  52     187.418 111.503 218.021  1.00146.82           H
ATOM    770  C   LYS A  52     188.599 113.120 217.278  1.00146.82           C
ATOM    771  O   LYS A  52     189.447 113.742 217.928  1.00146.82           O
ATOM    772  CB  LYS A  52     186.006 113.048 217.477  1.00146.82           C
ATOM    773 1HB  LYS A  52     185.951 112.804 216.418  1.00146.82           H
ATOM    774 2HB  LYS A  52     185.256 112.435 217.975  1.00146.82           H
ATOM    775  CG  LYS A  52     185.564 114.516 217.699  1.00146.82           C
ATOM    776 1HG  LYS A  52     184.512 114.592 217.426  1.00146.82           H
ATOM    777 2HG  LYS A  52     185.644 114.757 218.758  1.00146.82           H
ATOM    778  CD  LYS A  52     186.330 115.570 216.907  1.00146.82           C
ATOM    779 1HD  LYS A  52     185.998 116.557 217.219  1.00146.82           H
ATOM    780 2HD  LYS A  52     187.388 115.485 217.136  1.00146.82           H
ATOM    781  CE  LYS A  52     186.120 115.435 215.407  1.00146.82           C
ATOM    782 1HE  LYS A  52     186.370 114.420 215.098  1.00146.82           H
ATOM    783 2HE  LYS A  52     185.076 115.631 215.162  1.00146.82           H
ATOM    784  NZ  LYS A  52     187.000 116.373 214.663  1.00146.82           N
ATOM    785 1HZ  LYS A  52     187.019 116.121 213.683  1.00146.82           H
ATOM    786 2HZ  LYS A  52     187.947 116.306 215.022  1.00146.82           H
ATOM    787 3HZ  LYS A  52     186.687 117.331 214.782  1.00146.82           H
ATOM    788  N   GLY A  53     188.701 112.905 215.972  1.00 28.11           N
ATOM    789  H   GLY A  53     187.971 112.412 215.479  1.00 28.11           H
ATOM    790  CA  GLY A  53     189.867 113.337 215.211  1.00 28.11           C
ATOM    791 1HA  GLY A  53     190.716 112.741 215.545  1.00 28.11           H
ATOM    792 2HA  GLY A  53     189.706 113.105 214.158  1.00 28.11           H
ATOM    793  C   GLY A  53     190.270 114.798 215.327  1.00 28.11           C
ATOM    794  O   GLY A  53     189.510 115.656 215.774  1.00 28.11           O
ATOM    795  N   ASP A  54     191.507 115.097 214.974  1.00 36.38           N
ATOM    796  H   ASP A  54     192.083 114.383 214.530  1.00 36.38           H
ATOM    797  CA  ASP A  54     192.086 116.415 215.244  1.00 36.38           C
ATOM    798  HA  ASP A  54     191.857 116.676 216.277  1.00 36.38           H
ATOM    799  C   ASP A  54     191.482 117.493 214.341  1.00 36.38           C
ATOM    800  O   ASP A  54     191.243 118.622 214.785  1.00 36.38           O
ATOM    801  CB  ASP A  54     193.609 116.351 215.107  1.00 36.38           C
ATOM    802 1HB  ASP A  54     193.859 116.055 214.088  1.00 36.38           H
ATOM    803 2HB  ASP A  54     194.026 117.339 215.297  1.00 36.38           H
ATOM    804  CG  ASP A  54     194.224 115.350 216.070  1.00 36.38           C
ATOM    805  OD1 ASP A  54     193.892 115.369 217.277  1.00 36.38           O
ATOM    806  OD2 ASP A  54     194.974 114.455 215.610  1.00 36.38           O
ATOM    807  N   SER A  55     191.146 117.119 213.113  1.00 60.91           N
ATOM    808  H   SER A  55     191.401 116.182 212.806  1.00 60.91           H
ATOM    809  CA  SER A  55     190.407 117.961 212.166  1.00 60.91           C
ATOM    810  HA  SER A  55     189.593 118.466 212.682  1.00 60.91           H
ATOM    811  C   SER A  55     189.846 117.071 211.053  1.00 60.91           C
ATOM    812  O   SER A  55     190.292 115.937 210.883  1.00 60.91           O
ATOM    813  CB  SER A  55     191.324 119.015 211.544  1.00 60.91           C
ATOM    814 1HB  SER A  55     191.841 119.542 212.342  1.00 60.91           H
ATOM    815 2HB  SER A  55     192.058 118.524 210.904  1.00 60.91           H
ATOM    816  OG  SER A  55     190.589 119.966 210.792  1.00 60.91           O
ATOM    817  HG  SER A  55     191.211 120.402 210.188  1.00 60.91           H
ATOM    818  N   GLU A  56     188.903 117.576 210.275  1.00106.02           N
ATOM    819  H   GLU A  56     188.621 118.543 210.393  1.00106.02           H
ATOM    820  CA  GLU A  56     188.277 116.844 209.176  1.00106.02           C
ATOM    821  HA  GLU A  56     188.994 116.207 208.657  1.00106.02           H
ATOM    822  C   GLU A  56     187.773 117.969 208.279  1.00106.02           C
ATOM    823  O   GLU A  56     187.814 119.125 208.710  1.00106.02           O
ATOM    824  CB  GLU A  56     187.090 116.034 209.695  1.00106.02           C
ATOM    825 1HB  GLU A  56     187.261 115.806 210.745  1.00106.02           H
ATOM    826 2HB  GLU A  56     186.214 116.671 209.625  1.00106.02           H
ATOM    827  CG  GLU A  56     186.774 114.747 208.969  1.00106.02           C
ATOM    828 1HG  GLU A  56     185.796 114.396 209.300  1.00106.02           H
ATOM    829 2HG  GLU A  56     186.723 114.950 207.898  1.00106.02           H
ATOM    830  CD  GLU A  56     187.794 113.655 209.221  1.00106.02           C
ATOM    831  OE1 GLU A  56     188.297 113.089 208.229  1.00106.02           O
ATOM    832  OE2 GLU A  56     188.080 113.300 210.379  1.00106.02           O
ATOM    833  N   GLU A  57     187.269 117.677 207.089  1.00 72.61           N
ATOM    834  H   GLU A  57     187.282 116.721 206.752  1.00 72.61           H
ATOM    835  CA  GLU A  57     186.627 118.689 206.249  1.00 72.61           C
ATOM    836  HA  GLU A  57     186.284 119.519 206.867  1.00 72.61           H
ATOM    837  C   GLU A  57     185.411 118.093 205.553  1.00 72.61           C
ATOM    838  O   GLU A  57     185.286 116.869 205.416  1.00 72.61           O
ATOM    839  CB  GLU A  57     187.600 119.229 205.198  1.00 72.61           C
ATOM    840 1HB  GLU A  57     188.480 118.590 205.202  1.00 72.61           H
ATOM    841 2HB  GLU A  57     187.137 119.153 204.217  1.00 72.61           H
ATOM    842  CG  GLU A  57     188.051 120.675 205.416  1.00 72.61           C
ATOM    843 1HG  GLU A  57     188.322 120.807 206.463  1.00 72.61           H
ATOM    844 2HG  GLU A  57     188.943 120.843 204.812  1.00 72.61           H
ATOM    845  CD  GLU A  57     187.014 121.733 205.031  1.00 72.61           C
ATOM    846  OE1 GLU A  57     185.850 121.415 204.684  1.00 72.61           O
ATOM    847  OE2 GLU A  57     187.374 122.932 205.049  1.00 72.61           O
ATOM    848  N   ALA A  58     184.514 118.969 205.129  1.00 50.74           N
ATOM    849  H   ALA A  58     184.729 119.959 205.222  1.00 50.74           H
ATOM    850  CA  ALA A  58     183.256 118.608 204.493  1.00 50.74           C
ATOM    851  HA  ALA A  58     182.854 117.724 204.989  1.00 50.74           H
ATOM    852  C   ALA A  58     183.449 118.276 203.010  1.00 50.74           C
ATOM    853  O   ALA A  58     183.120 119.081 202.137  1.00 50.74           O
ATOM    854  CB  ALA A  58     182.255 119.764 204.663  1.00 50.74           C
ATOM    855 1HB  ALA A  58     182.122 119.986 205.722  1.00 50.74           H
ATOM    856 2HB  ALA A  58     181.293 119.481 204.233  1.00 50.74           H
ATOM    857 3HB  ALA A  58     182.624 120.656 204.155  1.00 50.74           H
ATOM    858  N   PHE A  59     183.968 117.094 202.722  1.00 58.16           N
ATOM    859  H   PHE A  59     184.311 116.504 203.471  1.00 58.16           H
ATOM    860  CA  PHE A  59     183.989 116.559 201.365  1.00 58.16           C
ATOM    861  HA  PHE A  59     183.402 117.195 200.705  1.00 58.16           H
ATOM    862  C   PHE A  59     183.342 115.185 201.459  1.00 58.16           C
ATOM    863  O   PHE A  59     183.367 114.574 202.536  1.00 58.16           O
ATOM    864  CB  PHE A  59     185.413 116.455 200.817  1.00 58.16           C
ATOM    865 1HB  PHE A  59     186.016 115.847 201.490  1.00 58.16           H
ATOM    866 2HB  PHE A  59     185.376 115.955 199.850  1.00 58.16           H
ATOM    867  CG  PHE A  59     186.076 117.788 200.623  1.00 58.16           C
ATOM    868  CD1 PHE A  59     186.993 118.271 201.567  1.00 58.16           C
ATOM    869  HD1 PHE A  59     187.213 117.684 202.446  1.00 58.16           H
ATOM    870  CD2 PHE A  59     185.776 118.574 199.496  1.00 58.16           C
ATOM    871  HD2 PHE A  59     185.064 118.218 198.764  1.00 58.16           H
ATOM    872  CE1 PHE A  59     187.636 119.519 201.385  1.00 58.16           C
ATOM    873  HE1 PHE A  59     188.347 119.874 202.115  1.00 58.16           H
ATOM    874  CE2 PHE A  59     186.407 119.828 199.298  1.00 58.16           C
ATOM    875  HE2 PHE A  59     186.175 120.421 198.424  1.00 58.16           H
ATOM    876  CZ  PHE A  59     187.348 120.295 200.243  1.00 58.16           C
ATOM    877  HZ  PHE A  59     187.846 121.242 200.092  1.00 58.16           H
ATOM    878  N   PRO A  60     182.726 114.698 200.367  1.00 71.25           N
ATOM    879  CA  PRO A  60     182.136 113.359 200.464  1.00 71.25           C
ATOM    880  HA  PRO A  60     181.364 113.356 201.232  1.00 71.25           H
ATOM    881  C   PRO A  60     183.137 112.244 200.751  1.00 71.25           C
ATOM    882  O   PRO A  60     182.795 111.295 201.462  1.00 71.25           O
ATOM    883  CB  PRO A  60     181.497 113.166 199.084  1.00 71.25           C
ATOM    884 1HB  PRO A  60     182.188 112.658 198.412  1.00 71.25           H
ATOM    885 2HB  PRO A  60     180.565 112.611 199.164  1.00 71.25           H
ATOM    886  CG  PRO A  60     181.244 114.549 198.610  1.00 71.25           C
ATOM    887 1HG  PRO A  60     181.119 114.585 197.530  1.00 71.25           H
ATOM    888 2HG  PRO A  60     180.369 114.961 199.113  1.00 71.25           H
ATOM    889  CD  PRO A  60     182.477 115.278 199.034  1.00 71.25           C
ATOM    890 1HD  PRO A  60     183.307 115.064 198.358  1.00 71.25           H
ATOM    891 2HD  PRO A  60     182.283 116.349 199.089  1.00 71.25           H
ATOM    892  N   VAL A  61     184.347 112.336 200.204  1.00111.28           N
ATOM    893  H   VAL A  61     184.549 113.085 199.553  1.00111.28           H
ATOM    894  CA  VAL A  61     185.425 111.380 200.488  1.00111.28           C
ATOM    895  HA  VAL A  61     185.203 110.870 201.421  1.00111.28           H
ATOM    896  C   VAL A  61     186.738 112.156 200.636  1.00111.28           C
ATOM    897  O   VAL A  61     187.018 113.057 199.839  1.00111.28           O
ATOM    898  CB  VAL A  61     185.587 110.303 199.360  1.00111.28           C
ATOM    899  HB  VAL A  61     186.010 110.779 198.476  1.00111.28           H
ATOM    900  CG1 VAL A  61     186.506 109.156 199.809  1.00111.28           C
ATOM    901 1HG1 VAL A  61     186.574 108.406 199.023  1.00111.28           H
ATOM    902 2HG1 VAL A  61     186.115 108.688 200.712  1.00111.28           H
ATOM    903 3HG1 VAL A  61     187.504 109.528 200.011  1.00111.28           H
ATOM    904  CG2 VAL A  61     184.241 109.688 198.965  1.00111.28           C
ATOM    905 1HG2 VAL A  61     184.402 108.892 198.238  1.00111.28           H
ATOM    906 2HG2 VAL A  61     183.606 110.443 198.505  1.00111.28           H
ATOM    907 3HG2 VAL A  61     183.745 109.272 199.842  1.00111.28           H
ATOM    908  N   ASP A  62     187.530 111.826 201.645  1.00 49.04           N
ATOM    909  H   ASP A  62     187.242 111.075 202.267  1.00 49.04           H
ATOM    910  CA  ASP A  62     188.833 112.449 201.888  1.00 49.04           C
ATOM    911  HA  ASP A  62     188.805 113.493 201.577  1.00 49.04           H
ATOM    912  C   ASP A  62     189.887 111.682 201.082  1.00 49.04           C
ATOM    913  O   ASP A  62     189.543 110.749 200.361  1.00 49.04           O
ATOM    914  CB  ASP A  62     189.170 112.364 203.383  1.00 49.04           C
ATOM    915 1HB  ASP A  62     188.277 112.594 203.961  1.00 49.04           H
ATOM    916 2HB  ASP A  62     189.482 111.346 203.615  1.00 49.04           H
ATOM    917  CG  ASP A  62     190.266 113.331 203.799  1.00 49.04           C
ATOM    918  OD1 ASP A  62     190.653 114.209 202.991  1.00 49.04           O
ATOM    919  OD2 ASP A  62     190.756 113.240 204.945  1.00 49.04           O
ATOM    920  N   CYS A  63     191.168 111.997 201.214  1.00 50.89           N
ATOM    921  H   CYS A  63     191.435 112.820 201.741  1.00 50.89           H
ATOM    922  CA  CYS A  63     192.208 111.131 200.668  1.00 50.89           C
ATOM    923  HA  CYS A  63     192.043 111.015 199.599  1.00 50.89           H
ATOM    924  C   CYS A  63     192.087 109.781 201.391  1.00 50.89           C
ATOM    925  O   CYS A  63     192.121 109.749 202.628  1.00 50.89           O
ATOM    926  CB  CYS A  63     193.584 111.749 200.907  1.00 50.89           C
ATOM    927 1HB  CYS A  63     193.755 111.825 201.982  1.00 50.89           H
ATOM    928 2HB  CYS A  63     194.344 111.092 200.482  1.00 50.89           H
ATOM    929  SG  CYS A  63     193.742 113.389 200.177  1.00 50.89           S
ATOM    930  HG  CYS A  63     195.032 113.576 200.492  1.00 50.89           H
ATOM    931  N   PRO A  64     191.895 108.664 200.665  1.00 76.91           N
ATOM    932  CA  PRO A  64     191.535 107.416 201.350  1.00 76.91           C
ATOM    933  HA  PRO A  64     190.784 107.621 202.113  1.00 76.91           H
ATOM    934  C   PRO A  64     192.665 106.607 201.996  1.00 76.91           C
ATOM    935  O   PRO A  64     192.461 105.436 202.298  1.00 76.91           O
ATOM    936  CB  PRO A  64     190.880 106.614 200.219  1.00 76.91           C
ATOM    937 1HB  PRO A  64     190.930 105.541 200.395  1.00 76.91           H
ATOM    938 2HB  PRO A  64     189.843 106.922 200.087  1.00 76.91           H
ATOM    939  CG  PRO A  64     191.668 106.992 199.035  1.00 76.91           C
ATOM    940 1HG  PRO A  64     192.629 106.475 199.043  1.00 76.91           H
ATOM    941 2HG  PRO A  64     191.123 106.770 198.118  1.00 76.91           H
ATOM    942  CD  PRO A  64     191.854 108.478 199.201  1.00 76.91           C
ATOM    943 1HD  PRO A  64     192.784 108.801 198.740  1.00 76.91           H
ATOM    944 2HD  PRO A  64     191.003 109.014 198.776  1.00 76.91           H
ATOM    945  N   HIS A  65     193.849 107.165 202.219  1.00 65.18           N
ATOM    946  H   HIS A  65     193.997 108.139 201.994  1.00 65.18           H
ATOM    947  CA  HIS A  65     194.972 106.380 202.755  1.00 65.18           C
ATOM    948  HA  HIS A  65     195.262 105.655 201.998  1.00 65.18           H
ATOM    949  C   HIS A  65     194.677 105.576 204.016  1.00 65.18           C
ATOM    950  O   HIS A  65     194.945 104.379 204.053  1.00 65.18           O
ATOM    951  CB  HIS A  65     196.177 107.281 203.039  1.00 65.18           C
ATOM    952 1HB  HIS A  65     196.551 107.691 202.101  1.00 65.18           H
ATOM    953 2HB  HIS A  65     195.844 108.104 203.667  1.00 65.18           H
ATOM    954  CG  HIS A  65     197.290 106.586 203.764  1.00 65.18           C
ATOM    955  ND1 HIS A  65     198.200 105.732 203.154  1.00 65.18           N
ATOM    956  HD1 HIS A  65     198.263 105.544 202.152  1.00 65.18           H
ATOM    957  CD2 HIS A  65     197.648 106.592 205.074  1.00 65.18           C
ATOM    958  HD2 HIS A  65     197.179 107.175 205.856  1.00 65.18           H
ATOM    959  CE1 HIS A  65     199.007 105.226 204.074  1.00 65.18           C
ATOM    960  HE1 HIS A  65     199.795 104.502 203.891  1.00 65.18           H
ATOM    961  NE2 HIS A  65     198.700 105.739 205.239  1.00 65.18           N
ATOM    962  HE2 HIS A  65     199.174 105.532 206.122  1.00 65.18           H
ATOM    963  N   GLU A  66     194.122 106.207 205.038  1.00 59.35           N
ATOM    964  H   GLU A  66     193.853 107.179 204.951  1.00 59.35           H
ATOM    965  CA  GLU A  66     193.878 105.511 206.298  1.00 59.35           C
ATOM    966  HA  GLU A  66     194.706 104.829 206.499  1.00 59.35           H
ATOM    967  C   GLU A  66     192.594 104.703 206.178  1.00 59.35           C
ATOM    968  O   GLU A  66     192.497 103.588 206.672  1.00 59.35           O
ATOM    969  CB  GLU A  66     193.758 106.512 207.453  1.00 59.35           C
ATOM    970 1HB  GLU A  66     192.925 107.183 207.254  1.00 59.35           H
ATOM    971 2HB  GLU A  66     193.551 105.961 208.370  1.00 59.35           H
ATOM    972  CG  GLU A  66     195.015 107.349 207.648  1.00 59.35           C
ATOM    973 1HG  GLU A  66     195.862 106.680 207.796  1.00 59.35           H
ATOM    974 2HG  GLU A  66     195.194 107.938 206.747  1.00 59.35           H
ATOM    975  CD  GLU A  66     194.927 108.299 208.830  1.00 59.35           C
ATOM    976  OE1 GLU A  66     194.796 107.845 209.989  1.00 59.35           O
ATOM    977  OE2 GLU A  66     195.063 109.527 208.627  1.00 59.35           O
ATOM    978  N   GLU A  67     191.611 105.269 205.492  1.00 65.54           N
ATOM    979  H   GLU A  67     191.753 106.188 205.084  1.00 65.54           H
ATOM    980  CA  GLU A  67     190.303 104.628 205.352  1.00 65.54           C
ATOM    981  HA  GLU A  67     189.899 104.446 206.347  1.00 65.54           H
ATOM    982  C   GLU A  67     190.399 103.288 204.621  1.00 65.54           C
ATOM    983  O   GLU A  67     189.818 102.283 205.029  1.00 65.54           O
ATOM    984  CB  GLU A  67     189.362 105.571 204.594  1.00 65.54           C
ATOM    985 1HB  GLU A  67     189.457 106.568 205.018  1.00 65.54           H
ATOM    986 2HB  GLU A  67     189.673 105.618 203.551  1.00 65.54           H
ATOM    987  CG  GLU A  67     187.904 105.164 204.659  1.00 65.54           C
ATOM    988 1HG  GLU A  67     187.809 104.148 204.278  1.00 65.54           H
ATOM    989 2HG  GLU A  67     187.575 105.179 205.699  1.00 65.54           H
ATOM    990  CD  GLU A  67     187.009 106.074 203.837  1.00 65.54           C
ATOM    991  OE1 GLU A  67     186.874 107.273 204.149  1.00 65.54           O
ATOM    992  OE2 GLU A  67     186.390 105.583 202.863  1.00 65.54           O
ATOM    993  N   GLY A  68     191.167 103.270 203.544  1.00 30.29           N
ATOM    994  H   GLY A  68     191.642 104.120 203.252  1.00 30.29           H
ATOM    995  CA  GLY A  68     191.322 102.076 202.734  1.00 30.29           C
ATOM    996 1HA  GLY A  68     190.360 101.571 202.646  1.00 30.29           H
ATOM    997 2HA  GLY A  68     191.651 102.367 201.738  1.00 30.29           H
ATOM    998  C   GLY A  68     192.326 101.103 203.308  1.00 30.29           C
ATOM    999  O   GLY A  68     192.342  99.934 202.920  1.00 30.29           O
ATOM   1000  N   GLU A  69     193.148 101.551 204.248  1.00 61.10           N
ATOM   1001  H   GLU A  69     193.122 102.523 204.530  1.00 61.10           H
ATOM   1002  CA  GLU A  69     194.084 100.648 204.912  1.00 61.10           C
ATOM   1003  HA  GLU A  69     194.603 100.063 204.154  1.00 61.10           H
ATOM   1004  C   GLU A  69     193.332  99.678 205.810  1.00 61.10           C
ATOM   1005  O   GLU A  69     193.792  98.559 206.042  1.00 61.10           O
ATOM   1006  CB  GLU A  69     195.115 101.398 205.755  1.00 61.10           C
ATOM   1007 1HB  GLU A  69     194.803 102.434 205.872  1.00 61.10           H
ATOM   1008 2HB  GLU A  69     195.148 100.937 206.740  1.00 61.10           H
ATOM   1009  CG  GLU A  69     196.513 101.355 205.164  1.00 61.10           C
ATOM   1010 1HG  GLU A  69     196.504 101.881 204.208  1.00 61.10           H
ATOM   1011 2HG  GLU A  69     197.202 101.864 205.838  1.00 61.10           H
ATOM   1012  CD  GLU A  69     196.987  99.926 204.935  1.00 61.10           C
ATOM   1013  OE1 GLU A  69     197.060  99.120 205.890  1.00 61.10           O
ATOM   1014  OE2 GLU A  69     197.254  99.567 203.763  1.00 61.10           O
ATOM   1015  N   LEU A  70     192.143 100.062 206.256  1.00188.50           N
ATOM   1016  H   LEU A  70     191.811 101.003 206.077  1.00188.50           H
ATOM   1017  CA  LEU A  70     191.277  99.128 206.965  1.00188.50           C
ATOM   1018  HA  LEU A  70     191.679  98.131 206.803  1.00188.50           H
ATOM   1019  C   LEU A  70     189.859  99.093 206.401  1.00188.50           C
ATOM   1020  O   LEU A  70     188.906  99.616 206.970  1.00188.50           O
ATOM   1021  CB  LEU A  70     191.306  99.379 208.475  1.00188.50           C
ATOM   1022 1HB  LEU A  70     192.286  99.771 208.743  1.00188.50           H
ATOM   1023 2HB  LEU A  70     190.565 100.133 208.729  1.00188.50           H
ATOM   1024  CG  LEU A  70     191.057  98.112 209.309  1.00188.50           C
ATOM   1025  HG  LEU A  70     190.251  97.554 208.842  1.00188.50           H
ATOM   1026  CD1 LEU A  70     192.308  97.230 209.339  1.00188.50           C
ATOM   1027 1HD1 LEU A  70     192.114  96.343 209.941  1.00188.50           H
ATOM   1028 2HD1 LEU A  70     193.144  97.790 209.759  1.00188.50           H
ATOM   1029 3HD1 LEU A  70     192.566  96.910 208.329  1.00188.50           H
ATOM   1030  CD2 LEU A  70     190.638  98.408 210.734  1.00188.50           C
ATOM   1031 1HD2 LEU A  70     190.558  97.483 211.307  1.00188.50           H
ATOM   1032 2HD2 LEU A  70     189.667  98.892 210.733  1.00188.50           H
ATOM   1033 3HD2 LEU A  70     191.354  99.074 211.206  1.00188.50           H
ATOM   1034  N   ASP A  71     189.704  98.366 205.304  1.00130.91           N
ATOM   1035  H   ASP A  71     190.530  98.011 204.825  1.00130.91           H
ATOM   1036  CA  ASP A  71     188.375  97.991 204.803  1.00130.91           C
ATOM   1037  HA  ASP A  71     187.736  98.869 204.713  1.00130.91           H
ATOM   1038  C   ASP A  71     187.747  97.037 205.810  1.00130.91           C
ATOM   1039  O   ASP A  71     186.535  96.881 205.911  1.00130.91           O
ATOM   1040  CB  ASP A  71     188.477  97.281 203.452  1.00130.91           C
ATOM   1041 1HB  ASP A  71     189.285  96.551 203.490  1.00130.91           H
ATOM   1042 2HB  ASP A  71     187.540  96.756 203.265  1.00130.91           H
ATOM   1043  CG  ASP A  71     188.711  98.237 202.308  1.00130.91           C
ATOM   1044  OD1 ASP A  71     187.987  99.259 202.231  1.00130.91           O
ATOM   1045  OD2 ASP A  71     189.574  97.976 201.439  1.00130.91           O
ATOM   1046  N   SER A  72     188.611  96.441 206.609  1.00 69.24           N
ATOM   1047  H   SER A  72     189.599  96.602 206.466  1.00 69.24           H
ATOM   1048  CA  SER A  72     188.260  95.561 207.706  1.00 69.24           C
ATOM   1049  HA  SER A  72     187.507  94.854 207.361  1.00 69.24           H
ATOM   1050  C   SER A  72     187.722  96.255 208.963  1.00 69.24           C
ATOM   1051  O   SER A  72     187.649  95.623 210.002  1.00 69.24           O
ATOM   1052  CB  SER A  72     189.539  94.791 208.032  1.00 69.24           C
ATOM   1053 1HB  SER A  72     189.818  94.936 209.076  1.00 69.24           H
ATOM   1054 2HB  SER A  72     189.388  93.730 207.831  1.00 69.24           H
ATOM   1055  OG  SER A  72     190.564  95.301 207.188  1.00 69.24           O
ATOM   1056  HG  SER A  72     191.246  94.620 207.066  1.00 69.24           H
ATOM   1057  N   CYS A  73     187.290  97.509 208.928  1.00 44.72           N
ATOM   1058  H   CYS A  73     187.352  98.051 208.077  1.00 44.72           H
ATOM   1059  CA  CYS A  73     186.653  98.091 210.123  1.00 44.72           C
ATOM   1060  HA  CYS A  73     187.366  98.009 210.945  1.00 44.72           H
ATOM   1061  C   CYS A  73     185.362  97.400 210.616  1.00 44.72           C
ATOM   1062  O   CYS A  73     185.116  97.362 211.816  1.00 44.72           O
ATOM   1063  CB  CYS A  73     186.354  99.576 209.926  1.00 44.72           C
ATOM   1064 1HB  CYS A  73     185.720  99.704 209.047  1.00 44.72           H
ATOM   1065 2HB  CYS A  73     185.794  99.926 210.794  1.00 44.72           H
ATOM   1066  SG  CYS A  73     187.823 100.600 209.759  1.00 44.72           S
ATOM   1067  HG  CYS A  73     188.216 100.141 208.561  1.00 44.72           H
ATOM   1068  N   PRO A  74     184.537  96.798 209.741  1.00 74.31           N
ATOM   1069  CA  PRO A  74     183.556  95.899 210.372  1.00 74.31           C
ATOM   1070  HA  PRO A  74     182.942  96.476 211.063  1.00 74.31           H
ATOM   1071  C   PRO A  74     184.062  94.646 211.119  1.00 74.31           C
ATOM   1072  O   PRO A  74     183.252  93.978 211.766  1.00 74.31           O
ATOM   1073  CB  PRO A  74     182.680  95.477 209.189  1.00 74.31           C
ATOM   1074 1HB  PRO A  74     183.024  94.526 208.790  1.00 74.31           H
ATOM   1075 2HB  PRO A  74     181.636  95.409 209.492  1.00 74.31           H
ATOM   1076  CG  PRO A  74     182.857  96.555 208.181  1.00 74.31           C
ATOM   1077 1HG  PRO A  74     182.602  96.210 207.180  1.00 74.31           H
ATOM   1078 2HG  PRO A  74     182.261  97.426 208.454  1.00 74.31           H
ATOM   1079  CD  PRO A  74     184.306  96.874 208.287  1.00 74.31           C
ATOM   1080 1HD  PRO A  74     184.907  96.130 207.767  1.00 74.31           H
ATOM   1081 2HD  PRO A  74     184.507  97.875 207.903  1.00 74.31           H
ATOM   1082  N   THR A  75     185.344  94.298 211.074  1.00120.08           N
ATOM   1083  H   THR A  75     186.009  94.874 210.570  1.00120.08           H
ATOM   1084  CA  THR A  75     185.858  93.123 211.796  1.00120.08           C
ATOM   1085  HA  THR A  75     185.147  92.313 211.676  1.00120.08           H
ATOM   1086  C   THR A  75     186.046  93.363 213.293  1.00120.08           C
ATOM   1087  O   THR A  75     185.906  94.481 213.791  1.00120.08           O
ATOM   1088  CB  THR A  75     187.231  92.612 211.273  1.00120.08           C
ATOM   1089  HB  THR A  75     187.496  91.698 211.801  1.00120.08           H
ATOM   1090  OG1 THR A  75     188.252  93.579 211.533  1.00120.08           O
ATOM   1091  HG1 THR A  75     188.065  94.361 210.990  1.00120.08           H
ATOM   1092  CG2 THR A  75     187.187  92.293 209.792  1.00120.08           C
ATOM   1093 1HG2 THR A  75     188.165  91.930 209.480  1.00120.08           H
ATOM   1094 2HG2 THR A  75     186.930  93.177 209.213  1.00120.08           H
ATOM   1095 3HG2 THR A  75     186.448  91.514 209.606  1.00120.08           H
ATOM   1096  N   ILE A  76     186.428  92.299 213.986  1.00167.46           N
ATOM   1097  H   ILE A  76     186.506  91.409 213.503  1.00167.46           H
ATOM   1098  CA  ILE A  76     186.750  92.308 215.412  1.00167.46           C
ATOM   1099  HA  ILE A  76     185.851  92.576 215.965  1.00167.46           H
ATOM   1100  C   ILE A  76     187.838  93.308 215.834  1.00167.46           C
ATOM   1101  O   ILE A  76     187.834  93.771 216.970  1.00167.46           O
ATOM   1102  CB  ILE A  76     187.160  90.850 215.813  1.00167.46           C
ATOM   1103  HB  ILE A  76     186.375  90.193 215.441  1.00167.46           H
ATOM   1104  CG1 ILE A  76     187.205  90.686 217.340  1.00167.46           C
ATOM   1105 1HG1 ILE A  76     188.059  91.242 217.728  1.00167.46           H
ATOM   1106 2HG1 ILE A  76     186.298  91.128 217.750  1.00167.46           H
ATOM   1107  CG2 ILE A  76     188.489  90.404 215.132  1.00167.46           C
ATOM   1108 1HG2 ILE A  76     188.654  89.340 215.303  1.00167.46           H
ATOM   1109 2HG2 ILE A  76     189.335  90.957 215.546  1.00167.46           H
ATOM   1110 3HG2 ILE A  76     188.447  90.565 214.055  1.00167.46           H
ATOM   1111  CD1 ILE A  76     187.307  89.243 217.843  1.00167.46           C
ATOM   1112 1HD1 ILE A  76     187.236  89.234 218.930  1.00167.46           H
ATOM   1113 2HD1 ILE A  76     188.265  88.809 217.553  1.00167.46           H
ATOM   1114 3HD1 ILE A  76     186.495  88.645 217.428  1.00167.46           H
ATOM   1115  N   THR A  77     188.730  93.684 214.922  1.00142.22           N
ATOM   1116  H   THR A  77     188.583  93.412 213.962  1.00142.22           H
ATOM   1117  CA  THR A  77     189.970  94.410 215.244  1.00142.22           C
ATOM   1118  HA  THR A  77     190.548  93.815 215.951  1.00142.22           H
ATOM   1119  C   THR A  77     189.821  95.799 215.851  1.00142.22           C
ATOM   1120  O   THR A  77     190.788  96.367 216.363  1.00142.22           O
ATOM   1121  CB  THR A  77     190.816  94.613 213.966  1.00142.22           C
ATOM   1122  HB  THR A  77     191.698  95.208 214.206  1.00142.22           H
ATOM   1123  OG1 THR A  77     190.036  95.280 212.970  1.00142.22           O
ATOM   1124  HG1 THR A  77     189.569  94.614 212.454  1.00142.22           H
ATOM   1125  CG2 THR A  77     191.257  93.298 213.368  1.00142.22           C
ATOM   1126 1HG2 THR A  77     191.898  93.495 212.510  1.00142.22           H
ATOM   1127 2HG2 THR A  77     190.400  92.709 213.041  1.00142.22           H
ATOM   1128 3HG2 THR A  77     191.824  92.733 214.107  1.00142.22           H
ATOM   1129  N   VAL A  78     188.615  96.342 215.791  1.00 83.70           N
ATOM   1130  H   VAL A  78     187.865  95.805 215.377  1.00 83.70           H
ATOM   1131  CA  VAL A  78     188.317  97.693 216.257  1.00 83.70           C
ATOM   1132  HA  VAL A  78     189.186  98.094 216.776  1.00 83.70           H
ATOM   1133  C   VAL A  78     187.164  97.680 217.265  1.00 83.70           C
ATOM   1134  O   VAL A  78     186.373  98.622 217.356  1.00 83.70           O
ATOM   1135  CB  VAL A  78     188.034  98.610 215.041  1.00 83.70           C
ATOM   1136  HB  VAL A  78     187.759  99.603 215.396  1.00 83.70           H
ATOM   1137  CG1 VAL A  78     189.285  98.743 214.170  1.00 83.70           C
ATOM   1138 1HG1 VAL A  78     189.111  99.482 213.389  1.00 83.70           H
ATOM   1139 2HG1 VAL A  78     189.535  97.789 213.703  1.00 83.70           H
ATOM   1140 3HG1 VAL A  78     190.124  99.063 214.781  1.00 83.70           H
ATOM   1141  CG2 VAL A  78     186.914  98.054 214.178  1.00 83.70           C
ATOM   1142 1HG2 VAL A  78     186.671  98.774 213.399  1.00 83.70           H
ATOM   1143 2HG2 VAL A  78     186.022  97.884 214.779  1.00 83.70           H
ATOM   1144 3HG2 VAL A  78     187.209  97.116 213.703  1.00 83.70           H
ATOM   1145  N   SER A  79     187.071  96.610 218.041  1.00 73.86           N
ATOM   1146  H   SER A  79     187.739  95.851 217.934  1.00 73.86           H
ATOM   1147  CA  SER A  79     186.073  96.527 219.107  1.00 73.86           C
ATOM   1148  HA  SER A  79     185.086  96.571 218.654  1.00 73.86           H
ATOM   1149  C   SER A  79     186.255  97.675 220.104  1.00 73.86           C
ATOM   1150  O   SER A  79     187.377  97.935 220.558  1.00 73.86           O
ATOM   1151  CB  SER A  79     186.204  95.218 219.886  1.00 73.86           C
ATOM   1152 1HB  SER A  79     186.001  94.380 219.218  1.00 73.86           H
ATOM   1153 2HB  SER A  79     187.219  95.130 220.275  1.00 73.86           H
ATOM   1154  OG  SER A  79     185.287  95.203 220.972  1.00 73.86           O
ATOM   1155  HG  SER A  79     184.928  94.304 221.055  1.00 73.86           H
ATOM   1156  N   PRO A  80     185.166  98.376 220.480  1.00 67.16           N
ATOM   1157  CA  PRO A  80     185.332  99.429 221.491  1.00 67.16           C
ATOM   1158  HA  PRO A  80     186.038 100.175 221.133  1.00 67.16           H
ATOM   1159  C   PRO A  80     185.758  98.955 222.876  1.00 67.16           C
ATOM   1160  O   PRO A  80     186.208  99.770 223.681  1.00 67.16           O
ATOM   1161  CB  PRO A  80     183.930 100.042 221.586  1.00 67.16           C
ATOM   1162 1HB  PRO A  80     183.382  99.591 222.414  1.00 67.16           H
ATOM   1163 2HB  PRO A  80     183.989 101.123 221.712  1.00 67.16           H
ATOM   1164  CG  PRO A  80     183.282  99.703 220.308  1.00 67.16           C
ATOM   1165 1HG  PRO A  80     182.196  99.737 220.397  1.00 67.16           H
ATOM   1166 2HG  PRO A  80     183.628 100.379 219.527  1.00 67.16           H
ATOM   1167  CD  PRO A  80     183.761  98.313 220.040  1.00 67.16           C
ATOM   1168 1HD  PRO A  80     183.210  97.589 220.641  1.00 67.16           H
ATOM   1169 2HD  PRO A  80     183.682  98.084 218.976  1.00 67.16           H
ATOM   1170  N   VAL A  81     185.604  97.672 223.180  1.00 36.79           N
ATOM   1171  H   VAL A  81     185.239  97.025 222.493  1.00 36.79           H
ATOM   1172  CA  VAL A  81     185.963  97.167 224.506  1.00 36.79           C
ATOM   1173  HA  VAL A  81     185.586  97.868 225.250  1.00 36.79           H
ATOM   1174  C   VAL A  81     187.483  97.141 224.611  1.00 36.79           C
ATOM   1175  O   VAL A  81     188.054  97.928 225.366  1.00 36.79           O
ATOM   1176  CB  VAL A  81     185.334  95.775 224.782  1.00 36.79           C
ATOM   1177  HB  VAL A  81     185.728  95.060 224.063  1.00 36.79           H
ATOM   1178  CG1 VAL A  81     185.657  95.284 226.200  1.00 36.79           C
ATOM   1179 1HG1 VAL A  81     185.188  94.314 226.367  1.00 36.79           H
ATOM   1180 2HG1 VAL A  81     185.283  95.991 226.941  1.00 36.79           H
ATOM   1181 3HG1 VAL A  81     186.734  95.166 226.323  1.00 36.79           H
ATOM   1182  CG2 VAL A  81     183.816  95.851 224.588  1.00 36.79           C
ATOM   1183 1HG2 VAL A  81     183.362  94.907 224.881  1.00 36.79           H
ATOM   1184 2HG2 VAL A  81     183.578  96.028 223.540  1.00 36.79           H
ATOM   1185 3HG2 VAL A  81     183.397  96.650 225.200  1.00 36.79           H
ATOM   1186  N   ILE A  82     188.137  96.310 223.809  1.00 70.26           N
ATOM   1187  H   ILE A  82     187.625  95.588 223.320  1.00 70.26           H
ATOM   1188  CA  ILE A  82     189.574  96.398 223.538  1.00 70.26           C
ATOM   1189  HA  ILE A  82     189.829  97.430 223.300  1.00 70.26           H
ATOM   1190  C   ILE A  82     189.827  95.525 222.307  1.00 70.26           C
ATOM   1191  O   ILE A  82     189.197  94.469 222.176  1.00 70.26           O
ATOM   1192  CB  ILE A  82     190.459  95.939 224.760  1.00 70.26           C
ATOM   1193  HB  ILE A  82     190.155  96.527 225.625  1.00 70.26           H
ATOM   1194  CG1 ILE A  82     191.941  96.264 224.487  1.00 70.26           C
ATOM   1195 1HG1 ILE A  82     192.306  95.604 223.701  1.00 70.26           H
ATOM   1196 2HG1 ILE A  82     192.002  97.290 224.123  1.00 70.26           H
ATOM   1197  CG2 ILE A  82     190.244  94.452 225.131  1.00 70.26           C
ATOM   1198 1HG2 ILE A  82     190.726  94.238 226.085  1.00 70.26           H
ATOM   1199 2HG2 ILE A  82     190.672  93.804 224.368  1.00 70.26           H
ATOM   1200 3HG2 ILE A  82     189.180  94.237 225.235  1.00 70.26           H
ATOM   1201  CD1 ILE A  82     192.876  96.134 225.683  1.00 70.26           C
ATOM   1202 1HD1 ILE A  82     193.872  96.475 225.401  1.00 70.26           H
ATOM   1203 2HD1 ILE A  82     192.939  95.093 226.003  1.00 70.26           H
ATOM   1204 3HD1 ILE A  82     192.511  96.747 226.507  1.00 70.26           H
ATOM   1205  N   THR A  83     190.741  95.950 221.445  1.00 60.80           N
ATOM   1206  H   THR A  83     191.033  96.922 221.502  1.00 60.80           H
ATOM   1207  CA  THR A  83     191.466  95.096 220.496  1.00 60.80           C
ATOM   1208  HA  THR A  83     191.725  94.164 220.994  1.00 60.80           H
ATOM   1209  C   THR A  83     192.778  95.831 220.182  1.00 60.80           C
ATOM   1210  O   THR A  83     193.580  96.030 221.098  1.00 60.80           O
ATOM   1211  CB  THR A  83     190.660  94.746 219.216  1.00 60.80           C
ATOM   1212  HB  THR A  83     191.305  94.751 218.341  1.00 60.80           H
ATOM   1213  OG1 THR A  83     189.609  95.700 219.052  1.00 60.80           O
ATOM   1214  HG1 THR A  83     189.999  96.581 218.987  1.00 60.80           H
ATOM   1215  CG2 THR A  83     190.041  93.362 219.301  1.00 60.80           C
ATOM   1216 1HG2 THR A  83     189.137  93.397 219.905  1.00 60.80           H
ATOM   1217 2HG2 THR A  83     190.748  92.653 219.729  1.00 60.80           H
ATOM   1218 3HG2 THR A  83     189.788  93.026 218.299  1.00 60.80           H
ATOM   1219  N   ILE A  84     193.022  96.252 218.945  1.00102.78           N
ATOM   1220  H   ILE A  84     192.311  96.160 218.227  1.00102.78           H
ATOM   1221  CA  ILE A  84     194.304  96.834 218.539  1.00102.78           C
ATOM   1222  HA  ILE A  84     194.905  97.047 219.421  1.00102.78           H
ATOM   1223  C   ILE A  84     194.105  98.157 217.799  1.00102.78           C
ATOM   1224  O   ILE A  84     193.029  98.428 217.260  1.00102.78           O
ATOM   1225  CB  ILE A  84     195.102  95.826 217.651  1.00102.78           C
ATOM   1226  HB  ILE A  84     196.031  96.305 217.347  1.00102.78           H
ATOM   1227  CG1 ILE A  84     194.308  95.444 216.382  1.00102.78           C
ATOM   1228 1HG1 ILE A  84     193.421  94.881 216.674  1.00102.78           H
ATOM   1229 2HG1 ILE A  84     193.977  96.356 215.888  1.00102.78           H
ATOM   1230  CG2 ILE A  84     195.468  94.566 218.474  1.00102.78           C
ATOM   1231 1HG2 ILE A  84     196.191  93.960 217.928  1.00102.78           H
ATOM   1232 2HG2 ILE A  84     194.580  93.964 218.676  1.00102.78           H
ATOM   1233 3HG2 ILE A  84     195.923  94.860 219.421  1.00102.78           H
ATOM   1234  CD1 ILE A  84     195.079  94.610 215.354  1.00102.78           C
ATOM   1235 1HD1 ILE A  84     194.466  94.484 214.462  1.00102.78           H
ATOM   1236 2HD1 ILE A  84     195.308  93.625 215.762  1.00102.78           H
ATOM   1237 3HD1 ILE A  84     196.006  95.119 215.085  1.00102.78           H
ATOM   1238  N   GLN A  85     195.128  98.997 217.784  1.00 44.27           N
ATOM   1239  H   GLN A  85     195.991  98.760 218.266  1.00 44.27           H
ATOM   1240  CA  GLN A  85     195.071 100.249 217.033  1.00 44.27           C
ATOM   1241  HA  GLN A  85     194.086 100.702 217.141  1.00 44.27           H
ATOM   1242  C   GLN A  85     195.323  99.914 215.568  1.00 44.27           C
ATOM   1243  O   GLN A  85     196.248  99.162 215.255  1.00 44.27           O
ATOM   1244  CB  GLN A  85     196.144 101.229 217.517  1.00 44.27           C
ATOM   1245 1HB  GLN A  85     197.119 100.754 217.415  1.00 44.27           H
ATOM   1246 2HB  GLN A  85     196.123 102.108 216.874  1.00 44.27           H
ATOM   1247  CG  GLN A  85     195.962 101.684 218.963  1.00 44.27           C
ATOM   1248 1HG  GLN A  85     194.973 102.126 219.069  1.00 44.27           H
ATOM   1249 2HG  GLN A  85     196.028 100.821 219.624  1.00 44.27           H
ATOM   1250  CD  GLN A  85     196.998 102.705 219.398  1.00 44.27           C
ATOM   1251  OE1 GLN A  85     198.073 102.823 218.806  1.00 44.27           O
ATOM   1252  NE2 GLN A  85     196.696 103.446 220.428  1.00 44.27           N
ATOM   1253 1HE2 GLN A  85     197.351 104.151 220.734  1.00 44.27           H
ATOM   1254 2HE2 GLN A  85     195.826 103.301 220.913  1.00 44.27           H
ATOM   1255  N   ARG A  86     194.522 100.470 214.672  1.00161.05           N
ATOM   1256  H   ARG A  86     193.760 101.069 214.983  1.00161.05           H
ATOM   1257  CA  ARG A  86     194.677 100.280 213.230  1.00161.05           C
ATOM   1258  HA  ARG A  86     195.714 100.062 212.984  1.00161.05           H
ATOM   1259  C   ARG A  86     194.266 101.593 212.578  1.00161.05           C
ATOM   1260  O   ARG A  86     193.534 102.367 213.202  1.00161.05           O
ATOM   1261  CB  ARG A  86     193.746  99.161 212.732  1.00161.05           C
ATOM   1262 1HB  ARG A  86     192.780  99.277 213.223  1.00161.05           H
ATOM   1263 2HB  ARG A  86     193.592  99.300 211.663  1.00161.05           H
ATOM   1264  CG  ARG A  86     194.233  97.729 212.931  1.00161.05           C
ATOM   1265 1HG  ARG A  86     194.468  97.565 213.981  1.00161.05           H
ATOM   1266 2HG  ARG A  86     193.438  97.045 212.635  1.00161.05           H
ATOM   1267  CD  ARG A  86     195.470  97.451 212.077  1.00161.05           C
ATOM   1268 1HD  ARG A  86     195.248  97.678 211.034  1.00161.05           H
ATOM   1269 2HD  ARG A  86     196.273  98.108 212.407  1.00161.05           H
ATOM   1270  NE  ARG A  86     195.939  96.064 212.190  1.00161.05           N
ATOM   1271  HE  ARG A  86     196.645  95.891 212.896  1.00161.05           H
ATOM   1272  CZ  ARG A  86     195.552  95.033 211.450  1.00161.05           C
ATOM   1273  NH1 ARG A  86     194.746  95.127 210.431  1.00161.05           N
ATOM   1274 1HH1 ARG A  86     194.370  96.018 210.161  1.00161.05           H
ATOM   1275 2HH1 ARG A  86     194.533  94.296 209.891  1.00161.05           H
ATOM   1276  NH2 ARG A  86     196.020  93.852 211.712  1.00161.05           N
ATOM   1277 1HH2 ARG A  86     196.691  93.725 212.457  1.00161.05           H
ATOM   1278 2HH2 ARG A  86     195.719  93.072 211.144  1.00161.05           H
ATOM   1279  N   PRO A  87     194.683 101.846 211.325  1.00 83.42           N
ATOM   1280  CA  PRO A  87     194.042 102.927 210.564  1.00 83.42           C
ATOM   1281  HA  PRO A  87     194.194 103.892 211.038  1.00 83.42           H
ATOM   1282  C   PRO A  87     192.554 102.664 210.349  1.00 83.42           C
ATOM   1283  O   PRO A  87     192.057 101.587 210.669  1.00 83.42           O
ATOM   1284  CB  PRO A  87     194.770 102.876 209.217  1.00 83.42           C
ATOM   1285 1HB  PRO A  87     194.193 102.281 208.509  1.00 83.42           H
ATOM   1286 2HB  PRO A  87     194.941 103.879 208.829  1.00 83.42           H
ATOM   1287  CG  PRO A  87     196.050 102.206 209.509  1.00 83.42           C
ATOM   1288 1HG  PRO A  87     196.485 101.777 208.607  1.00 83.42           H
ATOM   1289 2HG  PRO A  87     196.740 102.909 209.975  1.00 83.42           H
ATOM   1290  CD  PRO A  87     195.670 101.144 210.483  1.00 83.42           C
ATOM   1291 1HD  PRO A  87     195.206 100.298 209.975  1.00 83.42           H
ATOM   1292 2HD  PRO A  87     196.539 100.830 211.061  1.00 83.42           H
ATOM   1293  N   GLY A  88     191.846 103.621 209.772  1.00 40.31           N
ATOM   1294  H   GLY A  88     192.254 104.530 209.601  1.00 40.31           H
ATOM   1295  CA  GLY A  88     190.492 103.382 209.303  1.00 40.31           C
ATOM   1296 1HA  GLY A  88     190.401 103.830 208.315  1.00 40.31           H
ATOM   1297 2HA  GLY A  88     190.330 102.312 209.183  1.00 40.31           H
ATOM   1298  C   GLY A  88     189.376 103.941 210.157  1.00 40.31           C
ATOM   1299  O   GLY A  88     189.569 104.405 211.285  1.00 40.31           O
ATOM   1300  N   ASP A  89     188.192 103.889 209.568  1.00177.84           N
ATOM   1301  H   ASP A  89     188.114 103.407 208.675  1.00177.84           H
ATOM   1302  CA  ASP A  89     186.944 104.451 210.084  1.00177.84           C
ATOM   1303  HA  ASP A  89     187.174 105.365 210.630  1.00177.84           H
ATOM   1304  C   ASP A  89     186.215 103.508 211.055  1.00177.84           C
ATOM   1305  O   ASP A  89     185.025 103.230 210.920  1.00177.84           O
ATOM   1306  CB  ASP A  89     186.052 104.832 208.887  1.00177.84           C
ATOM   1307 1HB  ASP A  89     185.154 105.310 209.258  1.00177.84           H
ATOM   1308 2HB  ASP A  89     186.589 105.551 208.266  1.00177.84           H
ATOM   1309  CG  ASP A  89     185.651 103.644 208.011  1.00177.84           C
ATOM   1310  OD1 ASP A  89     186.532 102.922 207.496  1.00177.84           O
ATOM   1311  OD2 ASP A  89     184.441 103.455 207.750  1.00177.84           O
ATOM   1312  N   GLY A  90     186.938 102.980 212.031  1.00 80.62           N
ATOM   1313  H   GLY A  90     187.903 103.263 212.130  1.00 80.62           H
ATOM   1314  CA  GLY A  90     186.351 102.044 212.982  1.00 80.62           C
ATOM   1315 1HA  GLY A  90     185.749 101.319 212.437  1.00 80.62           H
ATOM   1316 2HA  GLY A  90     187.146 101.512 213.503  1.00 80.62           H
ATOM   1317  C   GLY A  90     185.467 102.729 214.010  1.00 80.62           C
ATOM   1318  O   GLY A  90     185.491 103.955 214.090  1.00 80.62           O
ATOM   1319  N   PRO A  91     184.671 102.001 214.816  1.00116.94           N
ATOM   1320  CA  PRO A  91     183.859 102.710 215.815  1.00116.94           C
ATOM   1321  HA  PRO A  91     183.151 103.370 215.315  1.00116.94           H
ATOM   1322  C   PRO A  91     184.711 103.497 216.809  1.00116.94           C
ATOM   1323  O   PRO A  91     185.687 102.962 217.347  1.00116.94           O
ATOM   1324  CB  PRO A  91     183.128 101.570 216.533  1.00116.94           C
ATOM   1325 1HB  PRO A  91     183.689 101.257 217.412  1.00116.94           H
ATOM   1326 2HB  PRO A  91     182.119 101.869 216.811  1.00116.94           H
ATOM   1327  CG  PRO A  91     183.096 100.471 215.542  1.00116.94           C
ATOM   1328 1HG  PRO A  91     182.947  99.507 216.029  1.00116.94           H
ATOM   1329 2HG  PRO A  91     182.316 100.657 214.803  1.00116.94           H
ATOM   1330  CD  PRO A  91     184.448 100.548 214.901  1.00116.94           C
ATOM   1331 1HD  PRO A  91     185.203 100.086 215.538  1.00116.94           H
ATOM   1332 2HD  PRO A  91     184.431 100.085 213.913  1.00116.94           H
ATOM   1333  N   THR A  92     184.342 104.755 217.030  1.00131.04           N
ATOM   1334  H   THR A  92     183.502 105.077 216.575  1.00131.04           H
ATOM   1335  CA  THR A  92     185.109 105.754 217.799  1.00131.04           C
ATOM   1336  HA  THR A  92     184.598 106.701 217.646  1.00131.04           H
ATOM   1337  C   THR A  92     186.545 105.986 217.303  1.00131.04           C
ATOM   1338  O   THR A  92     187.022 105.296 216.407  1.00131.04           O
ATOM   1339  CB  THR A  92     185.071 105.508 219.329  1.00131.04           C
ATOM   1340  HB  THR A  92     185.509 106.365 219.839  1.00131.04           H
ATOM   1341  OG1 THR A  92     185.802 104.330 219.676  1.00131.04           O
ATOM   1342  HG1 THR A  92     185.763 103.731 218.915  1.00131.04           H
ATOM   1343  CG2 THR A  92     183.654 105.315 219.821  1.00131.04           C
ATOM   1344 1HG2 THR A  92     183.646 105.342 220.909  1.00131.04           H
ATOM   1345 2HG2 THR A  92     183.275 104.349 219.490  1.00131.04           H
ATOM   1346 3HG2 THR A  92     183.009 106.107 219.443  1.00131.04           H
ATOM   1347  N   GLY A  93     187.235 106.996 217.817  1.00 67.46           N
ATOM   1348  H   GLY A  93     186.886 107.534 218.609  1.00 67.46           H
ATOM   1349  CA  GLY A  93     188.512 107.374 217.229  1.00 67.46           C
ATOM   1350 1HA  GLY A  93     189.031 108.078 217.877  1.00 67.46           H
ATOM   1351 2HA  GLY A  93     189.125 106.489 217.083  1.00 67.46           H
ATOM   1352  C   GLY A  93     188.235 108.016 215.886  1.00 67.46           C
ATOM   1353  O   GLY A  93     188.824 107.662 214.866  1.00 67.46           O
ATOM   1354  N   ALA A  94     187.226 108.879 215.876  1.00 74.87           N
ATOM   1355  H   ALA A  94     186.819 109.141 216.757  1.00 74.87           H
ATOM   1356  CA  ALA A  94     186.634 109.409 214.647  1.00 74.87           C
ATOM   1357  HA  ALA A  94     186.532 108.569 213.961  1.00 74.87           H
ATOM   1358  C   ALA A  94     187.433 110.464 213.878  1.00 74.87           C
ATOM   1359  O   ALA A  94     187.014 111.622 213.743  1.00 74.87           O
ATOM   1360  CB  ALA A  94     185.225 109.903 214.930  1.00 74.87           C
ATOM   1361 1HB  ALA A  94     184.639 109.093 215.363  1.00 74.87           H
ATOM   1362 2HB  ALA A  94     184.749 110.202 213.996  1.00 74.87           H
ATOM   1363 3HB  ALA A  94     185.246 110.751 215.611  1.00 74.87           H
ATOM   1364  N   ARG A  95     188.559 110.042 213.335  1.00188.75           N
ATOM   1365  H   ARG A  95     189.077 109.301 213.807  1.00188.75           H
ATOM   1366  CA  ARG A  95     189.001 110.463 212.011  1.00188.75           C
ATOM   1367  HA  ARG A  95     188.933 111.546 211.911  1.00188.75           H
ATOM   1368  C   ARG A  95     188.041 109.771 211.044  1.00188.75           C
ATOM   1369  O   ARG A  95     187.689 108.615 211.282  1.00188.75           O
ATOM   1370  CB  ARG A  95     190.443 109.973 211.820  1.00188.75           C
ATOM   1371 1HB  ARG A  95     191.014 110.294 212.690  1.00188.75           H
ATOM   1372 2HB  ARG A  95     190.439 108.883 211.811  1.00188.75           H
ATOM   1373  CG  ARG A  95     191.190 110.458 210.583  1.00188.75           C
ATOM   1374 1HG  ARG A  95     192.148 109.939 210.538  1.00188.75           H
ATOM   1375 2HG  ARG A  95     190.625 110.226 209.690  1.00188.75           H
ATOM   1376  CD  ARG A  95     191.445 111.950 210.646  1.00188.75           C
ATOM   1377 1HD  ARG A  95     190.515 112.493 210.470  1.00188.75           H
ATOM   1378 2HD  ARG A  95     191.797 112.188 211.650  1.00188.75           H
ATOM   1379  NE  ARG A  95     192.474 112.385 209.693  1.00188.75           N
ATOM   1380  HE  ARG A  95     193.433 112.322 210.009  1.00188.75           H
ATOM   1381  CZ  ARG A  95     192.290 112.875 208.476  1.00188.75           C
ATOM   1382  NH1 ARG A  95     191.143 112.950 207.862  1.00188.75           N
ATOM   1383 1HH1 ARG A  95     190.282 112.702 208.334  1.00188.75           H
ATOM   1384 2HH1 ARG A  95     191.112 113.250 206.896  1.00188.75           H
ATOM   1385  NH2 ARG A  95     193.332 113.336 207.854  1.00188.75           N
ATOM   1386 1HH2 ARG A  95     194.248 113.224 208.253  1.00188.75           H
ATOM   1387 2HH2 ARG A  95     193.225 113.829 206.976  1.00188.75           H
ATOM   1388  N   LEU A  96     187.640 110.455 209.981  1.00140.71           N
ATOM   1389  H   LEU A  96     187.937 111.425 209.895  1.00140.71           H
ATOM   1390  CA  LEU A  96     186.781 109.908 208.918  1.00140.71           C
ATOM   1391  HA  LEU A  96     186.578 110.717 208.221  1.00140.71           H
ATOM   1392  C   LEU A  96     185.416 109.429 209.449  1.00140.71           C
ATOM   1393  O   LEU A  96     184.882 110.036 210.385  1.00140.71           O
ATOM   1394  CB  LEU A  96     187.536 108.815 208.132  1.00140.71           C
ATOM   1395 1HB  LEU A  96     187.710 107.978 208.807  1.00140.71           H
ATOM   1396 2HB  LEU A  96     186.914 108.454 207.316  1.00140.71           H
ATOM   1397  CG  LEU A  96     188.888 109.216 207.522  1.00140.71           C
ATOM   1398  HG  LEU A  96     189.300 110.050 208.078  1.00140.71           H
ATOM   1399  CD1 LEU A  96     189.855 108.048 207.649  1.00140.71           C
ATOM   1400 1HD1 LEU A  96     190.813 108.310 207.206  1.00140.71           H
ATOM   1401 2HD1 LEU A  96     189.451 107.167 207.154  1.00140.71           H
ATOM   1402 3HD1 LEU A  96     190.014 107.819 208.703  1.00140.71           H
ATOM   1403  CD2 LEU A  96     188.767 109.654 206.076  1.00140.71           C
ATOM   1404 1HD2 LEU A  96     189.737 109.992 205.713  1.00140.71           H
ATOM   1405 2HD2 LEU A  96     188.060 110.480 205.999  1.00140.71           H
ATOM   1406 3HD2 LEU A  96     188.420 108.827 205.457  1.00140.71           H
ATOM   1407  N   LEU A  97     184.864 108.394 208.818  1.00184.31           N
ATOM   1408  H   LEU A  97     185.382 107.987 208.051  1.00184.31           H
ATOM   1409  CA  LEU A  97     183.544 107.795 209.075  1.00184.31           C
ATOM   1410  HA  LEU A  97     183.489 106.926 208.422  1.00184.31           H
ATOM   1411  C   LEU A  97     182.384 108.703 208.638  1.00184.31           C
ATOM   1412  O   LEU A  97     182.573 109.872 208.284  1.00184.31           O
ATOM   1413  CB  LEU A  97     183.439 107.251 210.518  1.00184.31           C
ATOM   1414 1HB  LEU A  97     184.387 106.760 210.727  1.00184.31           H
ATOM   1415 2HB  LEU A  97     183.388 108.103 211.192  1.00184.31           H
ATOM   1416  CG  LEU A  97     182.335 106.262 210.953  1.00184.31           C
ATOM   1417  HG  LEU A  97     181.396 106.810 211.013  1.00184.31           H
ATOM   1418  CD1 LEU A  97     182.119 105.065 210.021  1.00184.31           C
ATOM   1419 1HD1 LEU A  97     181.354 104.406 210.431  1.00184.31           H
ATOM   1420 2HD1 LEU A  97     183.046 104.502 209.916  1.00184.31           H
ATOM   1421 3HD1 LEU A  97     181.796 105.395 209.037  1.00184.31           H
ATOM   1422  CD2 LEU A  97     182.661 105.724 212.338  1.00184.31           C
ATOM   1423 1HD2 LEU A  97     181.842 105.103 212.700  1.00184.31           H
ATOM   1424 2HD2 LEU A  97     182.815 106.550 213.030  1.00184.31           H
ATOM   1425 3HD2 LEU A  97     183.573 105.123 212.302  1.00184.31           H
ATOM   1426  N   SER A  98     181.197 108.123 208.548  1.00 38.39           N
ATOM   1427  H   SER A  98     181.114 107.143 208.791  1.00 38.39           H
ATOM   1428  CA  SER A  98     179.962 108.775 208.122  1.00 38.39           C
ATOM   1429  HA  SER A  98     179.858 109.772 208.551  1.00 38.39           H
ATOM   1430  C   SER A  98     178.900 107.827 208.667  1.00 38.39           C
ATOM   1431  O   SER A  98     179.232 106.711 209.065  1.00 38.39           O
ATOM   1432  CB  SER A  98     179.892 108.836 206.591  1.00 38.39           C
ATOM   1433 1HB  SER A  98     180.640 109.543 206.233  1.00 38.39           H
ATOM   1434 2HB  SER A  98     180.127 107.854 206.187  1.00 38.39           H
ATOM   1435  OG  SER A  98     178.614 109.229 206.114  1.00 38.39           O
ATOM   1436  HG  SER A  98     178.691 109.354 205.149  1.00 38.39           H
ATOM   1437  N   GLN A  99     177.640 108.228 208.668  1.00 83.29           N
ATOM   1438  H   GLN A  99     177.436 109.179 208.403  1.00 83.29           H
ATOM   1439  CA  GLN A  99     176.540 107.331 209.026  1.00 83.29           C
ATOM   1440  HA  GLN A  99     176.913 106.531 209.666  1.00 83.29           H
ATOM   1441  C   GLN A  99     175.940 106.713 207.760  1.00 83.29           C
ATOM   1442  O   GLN A  99     175.421 105.597 207.772  1.00 83.29           O
ATOM   1443  CB  GLN A  99     175.505 108.134 209.809  1.00 83.29           C
ATOM   1444 1HB  GLN A  99     176.049 108.708 210.555  1.00 83.29           H
ATOM   1445 2HB  GLN A  99     175.023 108.833 209.131  1.00 83.29           H
ATOM   1446  CG  GLN A  99     174.433 107.335 210.542  1.00 83.29           C
ATOM   1447 1HG  GLN A  99     173.795 106.835 209.816  1.00 83.29           H
ATOM   1448 2HG  GLN A  99     174.913 106.584 211.169  1.00 83.29           H
ATOM   1449  CD  GLN A  99     173.578 108.229 211.422  1.00 83.29           C
ATOM   1450  OE1 GLN A  99     173.736 109.444 211.430  1.00 83.29           O
ATOM   1451  NE2 GLN A  99     172.704 107.648 212.196  1.00 83.29           N
ATOM   1452 1HE2 GLN A  99     172.159 108.221 212.819  1.00 83.29           H
ATOM   1453 2HE2 GLN A  99     172.572 106.649 212.163  1.00 83.29           H
ATOM   1454  N   ASP A 100     176.069 107.409 206.637  1.00 30.79           N
ATOM   1455  H   ASP A 100     176.538 108.304 206.653  1.00 30.79           H
ATOM   1456  CA  ASP A 100     175.536 106.919 205.360  1.00 30.79           C
ATOM   1457  HA  ASP A 100     174.514 106.567 205.506  1.00 30.79           H
ATOM   1458  C   ASP A 100     176.385 105.753 204.855  1.00 30.79           C
ATOM   1459  O   ASP A 100     175.891 104.852 204.183  1.00 30.79           O
ATOM   1460  CB  ASP A 100     175.521 108.047 204.323  1.00 30.79           C
ATOM   1461 1HB  ASP A 100     175.070 108.924 204.780  1.00 30.79           H
ATOM   1462 2HB  ASP A 100     176.545 108.286 204.043  1.00 30.79           H
ATOM   1463  CG  ASP A 100     174.724 107.697 203.070  1.00 30.79           C
ATOM   1464  OD1 ASP A 100     173.473 107.725 203.116  1.00 30.79           O
ATOM   1465  OD2 ASP A 100     175.319 107.451 201.999  1.00 30.79           O
ATOM   1466  N   SER A 101     177.656 105.736 205.233  1.00 76.15           N
ATOM   1467  H   SER A 101     178.030 106.492 205.789  1.00 76.15           H
ATOM   1468  CA  SER A 101     178.550 104.633 204.885  1.00 76.15           C
ATOM   1469  HA  SER A 101     178.422 104.383 203.833  1.00 76.15           H
ATOM   1470  C   SER A 101     178.268 103.385 205.715  1.00 76.15           C
ATOM   1471  O   SER A 101     178.486 102.264 205.266  1.00 76.15           O
ATOM   1472  CB  SER A 101     179.995 105.048 205.110  1.00 76.15           C
ATOM   1473 1HB  SER A 101     180.654 104.216 204.858  1.00 76.15           H
ATOM   1474 2HB  SER A 101     180.224 105.898 204.467  1.00 76.15           H
ATOM   1475  OG  SER A 101     180.191 105.426 206.459  1.00 76.15           O
ATOM   1476  HG  SER A 101     181.150 105.415 206.624  1.00 76.15           H
ATOM   1477  N   VAL A 102     177.717 103.551 206.908  1.00 30.81           N
ATOM   1478  H   VAL A 102     177.579 104.480 207.276  1.00 30.81           H
ATOM   1479  CA  VAL A 102     177.312 102.393 207.705  1.00 30.81           C
ATOM   1480  HA  VAL A 102     178.113 101.655 207.687  1.00 30.81           H
ATOM   1481  C   VAL A 102     176.084 101.789 207.047  1.00 30.81           C
ATOM   1482  O   VAL A 102     175.979 100.575 206.924  1.00 30.81           O
ATOM   1483  CB  VAL A 102     177.023 102.765 209.175  1.00 30.81           C
ATOM   1484  HB  VAL A 102     176.216 103.495 209.208  1.00 30.81           H
ATOM   1485  CG1 VAL A 102     176.611 101.537 209.999  1.00 30.81           C
ATOM   1486 1HG1 VAL A 102     176.447 101.828 211.037  1.00 30.81           H
ATOM   1487 2HG1 VAL A 102     177.390 100.774 209.960  1.00 30.81           H
ATOM   1488 3HG1 VAL A 102     175.682 101.119 209.611  1.00 30.81           H
ATOM   1489  CG2 VAL A 102     178.269 103.389 209.784  1.00 30.81           C
ATOM   1490 1HG2 VAL A 102     178.097 103.579 210.839  1.00 30.81           H
ATOM   1491 2HG2 VAL A 102     178.501 104.330 209.292  1.00 30.81           H
ATOM   1492 3HG2 VAL A 102     179.120 102.715 209.678  1.00 30.81           H
ATOM   1493  N   ALA A 103     175.204 102.627 206.515  1.00 25.93           N
ATOM   1494  H   ALA A 103     175.323 103.626 206.623  1.00 25.93           H
ATOM   1495  CA  ALA A 103     174.067 102.113 205.761  1.00 25.93           C
ATOM   1496  HA  ALA A 103     173.541 101.389 206.384  1.00 25.93           H
ATOM   1497  C   ALA A 103     174.579 101.387 204.511  1.00 25.93           C
ATOM   1498  O   ALA A 103     174.077 100.325 204.155  1.00 25.93           O
ATOM   1499  CB  ALA A 103     173.111 103.247 205.393  1.00 25.93           C
ATOM   1500 1HB  ALA A 103     172.829 103.803 206.285  1.00 25.93           H
ATOM   1501 2HB  ALA A 103     172.209 102.833 204.948  1.00 25.93           H
ATOM   1502 3HB  ALA A 103     173.578 103.925 204.680  1.00 25.93           H
ATOM   1503  N   ALA A 104     175.630 101.930 203.907  1.00 33.54           N
ATOM   1504  H   ALA A 104     175.987 102.814 204.248  1.00 33.54           H
ATOM   1505  CA  ALA A 104     176.290 101.320 202.754  1.00 33.54           C
ATOM   1506  HA  ALA A 104     175.522 101.101 202.018  1.00 33.54           H
ATOM   1507  C   ALA A 104     177.017 100.005 203.100  1.00 33.54           C
ATOM   1508  O   ALA A 104     177.427  99.259 202.215  1.00 33.54           O
ATOM   1509  CB  ALA A 104     177.260 102.316 202.110  1.00 33.54           C
ATOM   1510 1HB  ALA A 104     176.759 103.267 201.930  1.00 33.54           H
ATOM   1511 2HB  ALA A 104     177.608 101.916 201.157  1.00 33.54           H
ATOM   1512 3HB  ALA A 104     178.124 102.471 202.754  1.00 33.54           H
ATOM   1513  N   SER A 105     177.190  99.720 204.383  1.00 91.08           N
ATOM   1514  H   SER A 105     176.887 100.392 205.079  1.00 91.08           H
ATOM   1515  CA  SER A 105     177.809  98.478 204.847  1.00 91.08           C
ATOM   1516  HA  SER A 105     178.467  98.087 204.071  1.00 91.08           H
ATOM   1517  C   SER A 105     176.762  97.420 205.192  1.00 91.08           C
ATOM   1518  O   SER A 105     177.084  96.240 205.350  1.00 91.08           O
ATOM   1519  CB  SER A 105     178.639  98.756 206.100  1.00 91.08           C
ATOM   1520 1HB  SER A 105     177.981  99.080 206.906  1.00 91.08           H
ATOM   1521 2HB  SER A 105     179.144  97.839 206.404  1.00 91.08           H
ATOM   1522  OG  SER A 105     179.605  99.766 205.853  1.00 91.08           O
ATOM   1523  HG  SER A 105     179.153 100.599 205.640  1.00 91.08           H
ATOM   1524  N   THR A 106     175.512  97.846 205.319  1.00148.87           N
ATOM   1525  H   THR A 106     175.309  98.832 205.184  1.00148.87           H
ATOM   1526  CA  THR A 106     174.385  96.991 205.710  1.00148.87           C
ATOM   1527  HA  THR A 106     174.716  95.957 205.800  1.00148.87           H
ATOM   1528  C   THR A 106     173.334  97.051 204.607  1.00148.87           C
ATOM   1529  O   THR A 106     172.129  96.923 204.826  1.00148.87           O
ATOM   1530  CB  THR A 106     173.798  97.429 207.075  1.00148.87           C
ATOM   1531  HB  THR A 106     172.913  96.834 207.306  1.00148.87           H
ATOM   1532  OG1 THR A 106     173.463  98.818 207.049  1.00148.87           O
ATOM   1533  HG1 THR A 106     172.691  98.942 206.480  1.00148.87           H
ATOM   1534  CG2 THR A 106     174.815  97.263 208.193  1.00148.87           C
ATOM   1535 1HG2 THR A 106     174.350  97.512 209.145  1.00148.87           H
ATOM   1536 2HG2 THR A 106     175.662  97.931 208.033  1.00148.87           H
ATOM   1537 3HG2 THR A 106     175.165  96.231 208.230  1.00148.87           H
ATOM   1538  N   GLU A 107     173.833  97.219 203.392  1.00114.29           N
ATOM   1539  H   GLU A 107     174.835  97.275 203.290  1.00114.29           H
ATOM   1540  CA  GLU A 107     173.024  97.326 202.177  1.00114.29           C
ATOM   1541  HA  GLU A 107     172.382  98.202 202.243  1.00114.29           H
ATOM   1542  C   GLU A 107     172.118  96.125 201.903  1.00114.29           C
ATOM   1543  O   GLU A 107     171.100  96.256 201.228  1.00114.29           O
ATOM   1544  CB  GLU A 107     173.962  97.493 200.987  1.00114.29           C
ATOM   1545 1HB  GLU A 107     174.817  96.836 201.147  1.00114.29           H
ATOM   1546 2HB  GLU A 107     173.449  97.162 200.097  1.00114.29           H
ATOM   1547  CG  GLU A 107     174.477  98.876 200.735  1.00114.29           C
ATOM   1548 1HG  GLU A 107     174.765  99.288 201.692  1.00114.29           H
ATOM   1549 2HG  GLU A 107     175.358  98.811 200.096  1.00114.29           H
ATOM   1550  CD  GLU A 107     173.471  99.802 200.073  1.00114.29           C
ATOM   1551  OE1 GLU A 107     172.382  99.349 199.676  1.00114.29           O
ATOM   1552  OE2 GLU A 107     173.779 101.013 199.936  1.00114.29           O
ATOM   1553  N   LYS A 108     172.404  94.976 202.502  1.00135.34           N
ATOM   1554  H   LYS A 108     173.286  94.885 202.999  1.00135.34           H
ATOM   1555  CA  LYS A 108     171.462  93.851 202.483  1.00135.34           C
ATOM   1556  HA  LYS A 108     171.338  93.530 201.451  1.00135.34           H
ATOM   1557  C   LYS A 108     170.059  94.243 202.961  1.00135.34           C
ATOM   1558  O   LYS A 108     169.073  93.821 202.358  1.00135.34           O
ATOM   1559  CB  LYS A 108     172.006  92.661 203.289  1.00135.34           C
ATOM   1560 1HB  LYS A 108     171.267  91.860 203.247  1.00135.34           H
ATOM   1561 2HB  LYS A 108     172.919  92.310 202.813  1.00135.34           H
ATOM   1562  CG  LYS A 108     172.323  92.956 204.754  1.00135.34           C
ATOM   1563 1HG  LYS A 108     173.112  93.706 204.816  1.00135.34           H
ATOM   1564 2HG  LYS A 108     171.431  93.344 205.240  1.00135.34           H
ATOM   1565  CD  LYS A 108     172.754  91.713 205.505  1.00135.34           C
ATOM   1566 1HD  LYS A 108     171.978  90.953 205.403  1.00135.34           H
ATOM   1567 2HD  LYS A 108     173.694  91.333 205.103  1.00135.34           H
ATOM   1568  CE  LYS A 108     172.918  92.068 206.976  1.00135.34           C
ATOM   1569 1HE  LYS A 108     173.758  92.755 207.090  1.00135.34           H
ATOM   1570 2HE  LYS A 108     172.010  92.575 207.311  1.00135.34           H
ATOM   1571  NZ  LYS A 108     173.131  90.865 207.836  1.00135.34           N
ATOM   1572 1HZ  LYS A 108     173.261  91.153 208.799  1.00135.34           H
ATOM   1573 2HZ  LYS A 108     173.962  90.366 207.541  1.00135.34           H
ATOM   1574 3HZ  LYS A 108     172.334  90.243 207.781  1.00135.34           H
ATOM   1575  N   THR A 109     169.959  95.111 203.960  1.00118.76           N
ATOM   1576  H   THR A 109     170.794  95.475 204.405  1.00118.76           H
ATOM   1577  CA  THR A 109     168.656  95.536 204.461  1.00118.76           C
ATOM   1578  HA  THR A 109     167.966  94.704 204.341  1.00118.76           H
ATOM   1579  C   THR A 109     168.126  96.722 203.666  1.00118.76           C
ATOM   1580  O   THR A 109     166.929  96.947 203.576  1.00118.76           O
ATOM   1581  CB  THR A 109     168.713  95.868 205.962  1.00118.76           C
ATOM   1582  HB  THR A 109     169.201  96.831 206.111  1.00118.76           H
ATOM   1583  OG1 THR A 109     169.466  94.848 206.627  1.00118.76           O
ATOM   1584  HG1 THR A 109     169.227  93.996 206.222  1.00118.76           H
ATOM   1585  CG2 THR A 109     167.323  95.876 206.592  1.00118.76           C
ATOM   1586 1HG2 THR A 109     167.404  96.071 207.657  1.00118.76           H
ATOM   1587 2HG2 THR A 109     166.842  94.908 206.442  1.00118.76           H
ATOM   1588 3HG2 THR A 109     166.711  96.658 206.142  1.00118.76           H
ATOM   1589  N   LEU A 110     168.998  97.456 202.995  1.00111.55           N
ATOM   1590  H   LEU A 110     169.988  97.262 203.054  1.00111.55           H
ATOM   1591  CA  LEU A 110     168.518  98.520 202.116  1.00111.55           C
ATOM   1592  HA  LEU A 110     167.752  99.091 202.638  1.00111.55           H
ATOM   1593  C   LEU A 110     167.862  97.916 200.882  1.00111.55           C
ATOM   1594  O   LEU A 110     166.899  98.467 200.368  1.00111.55           O
ATOM   1595  CB  LEU A 110     169.650  99.461 201.710  1.00111.55           C
ATOM   1596 1HB  LEU A 110     170.462  98.863 201.303  1.00111.55           H
ATOM   1597 2HB  LEU A 110     169.285 100.104 200.914  1.00111.55           H
ATOM   1598  CG  LEU A 110     170.200 100.360 202.825  1.00111.55           C
ATOM   1599  HG  LEU A 110     170.508  99.726 203.652  1.00111.55           H
ATOM   1600  CD1 LEU A 110     171.406 101.132 202.355  1.00111.55           C
ATOM   1601 1HD1 LEU A 110     171.661 101.927 203.049  1.00111.55           H
ATOM   1602 2HD1 LEU A 110     171.221 101.556 201.369  1.00111.55           H
ATOM   1603 3HD1 LEU A 110     172.254 100.457 202.284  1.00111.55           H
ATOM   1604  CD2 LEU A 110     169.157 101.345 203.333  1.00111.55           C
ATOM   1605 1HD2 LEU A 110     169.608 102.028 204.048  1.00111.55           H
ATOM   1606 2HD2 LEU A 110     168.360 100.806 203.839  1.00111.55           H
ATOM   1607 3HD2 LEU A 110     168.745 101.918 202.502  1.00111.55           H
ATOM   1608  N   ARG A 111     168.323  96.745 200.460  1.00236.38           N
ATOM   1609  H   ARG A 111     169.163  96.366 200.893  1.00236.38           H
ATOM   1610  CA  ARG A 111     167.680  96.001 199.373  1.00236.38           C
ATOM   1611  HA  ARG A 111     167.421  96.705 198.580  1.00236.38           H
ATOM   1612  C   ARG A 111     166.411  95.265 199.780  1.00236.38           C
ATOM   1613  O   ARG A 111     165.717  94.747 198.914  1.00236.38           O
ATOM   1614  CB  ARG A 111     168.640  94.949 198.811  1.00236.38           C
ATOM   1615 1HB  ARG A 111     169.660  95.284 198.985  1.00236.38           H
ATOM   1616 2HB  ARG A 111     168.484  94.014 199.350  1.00236.38           H
ATOM   1617  CG  ARG A 111     168.460  94.712 197.310  1.00236.38           C
ATOM   1618 1HG  ARG A 111     167.408  94.812 197.052  1.00236.38           H
ATOM   1619 2HG  ARG A 111     169.016  95.485 196.790  1.00236.38           H
ATOM   1620  CD  ARG A 111     168.946  93.367 196.807  1.00236.38           C
ATOM   1621 1HD  ARG A 111     169.305  92.795 197.657  1.00236.38           H
ATOM   1622 2HD  ARG A 111     168.114  92.838 196.339  1.00236.38           H
ATOM   1623  NE  ARG A 111     170.038  93.544 195.835  1.00236.38           N
ATOM   1624  HE  ARG A 111     170.148  94.474 195.463  1.00236.38           H
ATOM   1625  CZ  ARG A 111     170.894  92.619 195.419  1.00236.38           C
ATOM   1626  NH1 ARG A 111     170.787  91.352 195.709  1.00236.38           N
ATOM   1627 1HH1 ARG A 111     170.046  91.037 196.305  1.00236.38           H
ATOM   1628 2HH1 ARG A 111     171.465  90.686 195.344  1.00236.38           H
ATOM   1629  NH2 ARG A 111     171.896  92.983 194.679  1.00236.38           N
ATOM   1630 1HH2 ARG A 111     172.048  93.952 194.466  1.00236.38           H
ATOM   1631 2HH2 ARG A 111     172.541  92.285 194.314  1.00236.38           H
ATOM   1632  N   LEU A 112     166.117  95.186 201.075  1.00165.00           N
ATOM   1633  H   LEU A 112     166.664  95.736 201.724  1.00165.00           H
ATOM   1634  CA  LEU A 112     165.076  94.306 201.645  1.00165.00           C
ATOM   1635  HA  LEU A 112     165.362  93.278 201.431  1.00165.00           H
ATOM   1636  C   LEU A 112     163.667  94.516 201.081  1.00165.00           C
ATOM   1637  O   LEU A 112     162.767  93.690 201.247  1.00165.00           O
ATOM   1638  CB  LEU A 112     165.084  94.481 203.171  1.00165.00           C
ATOM   1639 1HB  LEU A 112     166.133  94.431 203.442  1.00165.00           H
ATOM   1640 2HB  LEU A 112     164.765  95.503 203.373  1.00165.00           H
ATOM   1641  CG  LEU A 112     164.382  93.588 204.211  1.00165.00           C
ATOM   1642  HG  LEU A 112     164.987  93.633 205.116  1.00165.00           H
ATOM   1643  CD1 LEU A 112     163.003  94.114 204.590  1.00165.00           C
ATOM   1644 1HD1 LEU A 112     162.572  93.486 205.370  1.00165.00           H
ATOM   1645 2HD1 LEU A 112     162.342  94.120 203.726  1.00165.00           H
ATOM   1646 3HD1 LEU A 112     163.096  95.128 204.979  1.00165.00           H
ATOM   1647  CD2 LEU A 112     164.300  92.120 203.807  1.00165.00           C
ATOM   1648 1HD2 LEU A 112     163.961  91.530 204.658  1.00165.00           H
ATOM   1649 2HD2 LEU A 112     165.285  91.769 203.503  1.00165.00           H
ATOM   1650 3HD2 LEU A 112     163.601  91.992 202.983  1.00165.00           H
ATOM   1651  N   TYR A 113     163.487  95.585 200.331  1.00 79.30           N
ATOM   1652  H   TYR A 113     164.266  96.209 200.172  1.00 79.30           H
ATOM   1653  CA  TYR A 113     162.206  95.924 199.751  1.00 79.30           C
ATOM   1654  HA  TYR A 113     161.436  95.425 200.338  1.00 79.30           H
ATOM   1655  C   TYR A 113     162.004  95.505 198.289  1.00 79.30           C
ATOM   1656  O   TYR A 113     160.859  95.491 197.838  1.00 79.30           O
ATOM   1657  CB  TYR A 113     162.036  97.421 199.966  1.00 79.30           C
ATOM   1658 1HB  TYR A 113     162.570  97.956 199.187  1.00 79.30           H
ATOM   1659 2HB  TYR A 113     160.983  97.673 199.907  1.00 79.30           H
ATOM   1660  CG  TYR A 113     162.596  97.830 201.316  1.00 79.30           C
ATOM   1661  CD1 TYR A 113     163.845  98.480 201.409  1.00 79.30           C
ATOM   1662  HD1 TYR A 113     164.382  98.750 200.513  1.00 79.30           H
ATOM   1663  CD2 TYR A 113     161.929  97.494 202.514  1.00 79.30           C
ATOM   1664  HD2 TYR A 113     160.967  97.004 202.477  1.00 79.30           H
ATOM   1665  CE1 TYR A 113     164.437  98.742 202.662  1.00 79.30           C
ATOM   1666  HE1 TYR A 113     165.412  99.198 202.714  1.00 79.30           H
ATOM   1667  CE2 TYR A 113     162.526  97.764 203.777  1.00 79.30           C
ATOM   1668  HE2 TYR A 113     162.023  97.486 204.690  1.00 79.30           H
ATOM   1669  CZ  TYR A 113     163.780  98.376 203.833  1.00 79.30           C
ATOM   1670  OH  TYR A 113     164.393  98.621 205.033  1.00 79.30           O
ATOM   1671  HH  TYR A 113     163.872  98.305 205.783  1.00 79.30           H
ATOM   1672  N   ASP A 114     163.048  95.123 197.553  1.00162.03           N
ATOM   1673  H   ASP A 114     163.992  95.200 197.932  1.00162.03           H
ATOM   1674  CA  ASP A 114     162.895  94.571 196.191  1.00162.03           C
ATOM   1675  HA  ASP A 114     162.042  93.899 196.244  1.00162.03           H
ATOM   1676  C   ASP A 114     164.077  93.717 195.678  1.00162.03           C
ATOM   1677  O   ASP A 114     165.228  94.125 195.665  1.00162.03           O
ATOM   1678  CB  ASP A 114     162.521  95.657 195.161  1.00162.03           C
ATOM   1679 1HB  ASP A 114     162.255  95.162 194.229  1.00162.03           H
ATOM   1680 2HB  ASP A 114     161.647  96.198 195.515  1.00162.03           H
ATOM   1681  CG  ASP A 114     163.628  96.668 194.881  1.00162.03           C
ATOM   1682  OD1 ASP A 114     164.228  97.246 195.801  1.00162.03           O
ATOM   1683  OD2 ASP A 114     163.841  96.967 193.687  1.00162.03           O
ATOM   1684  N   ARG A 115     163.803  92.478 195.277  1.00279.73           N
ATOM   1685  H   ARG A 115     162.844  92.197 195.150  1.00279.73           H
ATOM   1686  CA  ARG A 115     164.853  91.446 195.149  1.00279.73           C
ATOM   1687  HA  ARG A 115     165.536  91.595 195.983  1.00279.73           H
ATOM   1688  C   ARG A 115     165.735  91.390 193.906  1.00279.73           C
ATOM   1689  O   ARG A 115     166.436  90.407 193.726  1.00279.73           O
ATOM   1690  CB  ARG A 115     164.217  90.057 195.318  1.00279.73           C
ATOM   1691 1HB  ARG A 115     163.248  90.195 195.778  1.00279.73           H
ATOM   1692 2HB  ARG A 115     164.053  89.632 194.330  1.00279.73           H
ATOM   1693  CG  ARG A 115     165.032  89.058 196.178  1.00279.73           C
ATOM   1694 1HG  ARG A 115     166.006  88.900 195.719  1.00279.73           H
ATOM   1695 2HG  ARG A 115     165.194  89.495 197.154  1.00279.73           H
ATOM   1696  CD  ARG A 115     164.371  87.697 196.390  1.00279.73           C
ATOM   1697 1HD  ARG A 115     164.258  87.195 195.432  1.00279.73           H
ATOM   1698 2HD  ARG A 115     165.028  87.091 197.012  1.00279.73           H
ATOM   1699  NE  ARG A 115     163.063  87.813 197.045  1.00279.73           N
ATOM   1700  HE  ARG A 115     162.689  88.747 197.163  1.00279.73           H
ATOM   1701  CZ  ARG A 115     162.307  86.827 197.502  1.00279.73           C
ATOM   1702  NH1 ARG A 115     162.530  85.563 197.290  1.00279.73           N
ATOM   1703 1HH1 ARG A 115     163.310  85.264 196.726  1.00279.73           H
ATOM   1704 2HH1 ARG A 115     161.892  84.874 197.672  1.00279.73           H
ATOM   1705  NH2 ARG A 115     161.303  87.144 198.257  1.00279.73           N
ATOM   1706 1HH2 ARG A 115     161.021  88.102 198.354  1.00279.73           H
ATOM   1707 2HH2 ARG A 115     160.795  86.413 198.734  1.00279.73           H
ATOM   1708  N   ARG A 116     165.689  92.390 193.036  1.00237.81           N
ATOM   1709  H   ARG A 116     165.457  93.309 193.393  1.00237.81           H
ATOM   1710  CA  ARG A 116     165.882  92.199 191.579  1.00237.81           C
ATOM   1711  HA  ARG A 116     165.052  91.579 191.238  1.00237.81           H
ATOM   1712  C   ARG A 116     167.106  91.479 191.002  1.00237.81           C
ATOM   1713  O   ARG A 116     167.054  91.051 189.857  1.00237.81           O
ATOM   1714  CB  ARG A 116     165.772  93.544 190.853  1.00237.81           C
ATOM   1715 1HB  ARG A 116     166.255  94.316 191.441  1.00237.81           H
ATOM   1716 2HB  ARG A 116     166.308  93.465 189.907  1.00237.81           H
ATOM   1717  CG  ARG A 116     164.346  93.947 190.521  1.00237.81           C
ATOM   1718 1HG  ARG A 116     164.353  94.537 189.608  1.00237.81           H
ATOM   1719 2HG  ARG A 116     163.797  93.046 190.314  1.00237.81           H
ATOM   1720  CD  ARG A 116     163.594  94.709 191.585  1.00237.81           C
ATOM   1721 1HD  ARG A 116     163.776  94.255 192.558  1.00237.81           H
ATOM   1722 2HD  ARG A 116     163.958  95.736 191.602  1.00237.81           H
ATOM   1723  NE  ARG A 116     162.147  94.686 191.318  1.00237.81           N
ATOM   1724  HE  ARG A 116     161.749  93.813 191.001  1.00237.81           H
ATOM   1725  CZ  ARG A 116     161.286  95.683 191.467  1.00237.81           C
ATOM   1726  NH1 ARG A 116     161.583  96.867 191.928  1.00237.81           N
ATOM   1727 1HH1 ARG A 116     162.511  97.039 192.302  1.00237.81           H
ATOM   1728 2HH1 ARG A 116     160.869  97.569 191.982  1.00237.81           H
ATOM   1729  NH2 ARG A 116     160.051  95.443 191.152  1.00237.81           N
ATOM   1730 1HH2 ARG A 116     159.778  94.516 190.862  1.00237.81           H
ATOM   1731 2HH2 ARG A 116     159.354  96.168 191.232  1.00237.81           H
ATOM   1732  N   SER A 117     168.176  91.302 191.761  1.00171.94           N
ATOM   1733  H   SER A 117     168.186  91.676 192.695  1.00171.94           H
ATOM   1734  CA  SER A 117     169.284  90.457 191.311  1.00171.94           C
ATOM   1735  HA  SER A 117     169.583  90.776 190.318  1.00171.94           H
ATOM   1736  C   SER A 117     168.868  88.988 191.232  1.00171.94           C
ATOM   1737  O   SER A 117     169.374  88.225 190.410  1.00171.94           O
ATOM   1738  CB  SER A 117     170.475  90.596 192.247  1.00171.94           C
ATOM   1739 1HB  SER A 117     170.625  91.649 192.475  1.00171.94           H
ATOM   1740 2HB  SER A 117     170.275  90.056 193.173  1.00171.94           H
ATOM   1741  OG  SER A 117     171.649  90.095 191.641  1.00171.94           O
ATOM   1742  HG  SER A 117     171.516  89.164 191.424  1.00171.94           H
ATOM   1743  N   ILE A 118     167.897  88.608 192.053  1.00258.57           N
ATOM   1744  H   ILE A 118     167.524  89.264 192.730  1.00258.57           H
ATOM   1745  CA  ILE A 118     167.228  87.319 191.924  1.00258.57           C
ATOM   1746  HA  ILE A 118     167.906  86.594 191.478  1.00258.57           H
ATOM   1747  C   ILE A 118     166.131  87.656 190.920  1.00258.57           C
ATOM   1748  O   ILE A 118     165.137  88.318 191.232  1.00258.57           O
ATOM   1749  CB  ILE A 118     166.715  86.753 193.278  1.00258.57           C
ATOM   1750  HB  ILE A 118     166.058  87.489 193.739  1.00258.57           H
ATOM   1751  CG1 ILE A 118     167.933  86.504 194.197  1.00258.57           C
ATOM   1752 1HG1 ILE A 118     168.562  85.755 193.719  1.00258.57           H
ATOM   1753 2HG1 ILE A 118     168.513  87.424 194.267  1.00258.57           H
ATOM   1754  CG2 ILE A 118     165.913  85.444 193.053  1.00258.57           C
ATOM   1755 1HG2 ILE A 118     165.492  85.091 193.995  1.00258.57           H
ATOM   1756 2HG2 ILE A 118     166.566  84.668 192.645  1.00258.57           H
ATOM   1757 3HG2 ILE A 118     165.094  85.615 192.357  1.00258.57           H
ATOM   1758  CD1 ILE A 118     167.650  86.030 195.633  1.00258.57           C
ATOM   1759 1HD1 ILE A 118     168.597  85.854 196.139  1.00258.57           H
ATOM   1760 2HD1 ILE A 118     167.082  85.100 195.627  1.00258.57           H
ATOM   1761 3HD1 ILE A 118     167.104  86.795 196.177  1.00258.57           H
ATOM   1762  N   PHE A 119     166.394  87.284 189.678  1.00112.69           N
ATOM   1763  H   PHE A 119     167.211  86.704 189.510  1.00112.69           H
ATOM   1764  CA  PHE A 119     165.621  87.714 188.523  1.00112.69           C
ATOM   1765  HA  PHE A 119     165.582  88.800 188.542  1.00112.69           H
ATOM   1766  C   PHE A 119     164.196  87.166 188.485  1.00112.69           C
ATOM   1767  O   PHE A 119     163.282  87.798 187.954  1.00112.69           O
ATOM   1768  CB  PHE A 119     166.378  87.297 187.270  1.00112.69           C
ATOM   1769 1HB  PHE A 119     167.445  87.404 187.470  1.00112.69           H
ATOM   1770 2HB  PHE A 119     166.174  86.248 187.056  1.00112.69           H
ATOM   1771  CG  PHE A 119     166.061  88.134 186.067  1.00112.69           C
ATOM   1772  CD1 PHE A 119     166.789  89.312 185.827  1.00112.69           C
ATOM   1773  HD1 PHE A 119     167.527  89.645 186.545  1.00112.69           H
ATOM   1774  CD2 PHE A 119     165.078  87.737 185.146  1.00112.69           C
ATOM   1775  HD2 PHE A 119     164.492  86.847 185.331  1.00112.69           H
ATOM   1776  CE1 PHE A 119     166.590  90.059 184.644  1.00112.69           C
ATOM   1777  HE1 PHE A 119     167.179  90.947 184.459  1.00112.69           H
ATOM   1778  CE2 PHE A 119     164.856  88.483 183.963  1.00112.69           C
ATOM   1779  HE2 PHE A 119     164.099  88.169 183.259  1.00112.69           H
ATOM   1780  CZ  PHE A 119     165.635  89.631 183.699  1.00112.69           C
ATOM   1781  HZ  PHE A 119     165.492  90.185 182.783  1.00112.69           H
ATOM   1782  N   GLU A 120     163.981  86.015 189.105  1.00107.27           N
ATOM   1783  H   GLU A 120     164.776  85.492 189.474  1.00107.27           H
ATOM   1784  CA  GLU A 120     162.628  85.480 189.280  1.00107.27           C
ATOM   1785  HA  GLU A 120     162.151  85.332 188.312  1.00107.27           H
ATOM   1786  C   GLU A 120     161.803  86.466 190.102  1.00107.27           C
ATOM   1787  O   GLU A 120     160.635  86.758 189.839  1.00107.27           O
ATOM   1788  CB  GLU A 120     162.696  84.155 190.053  1.00107.27           C
ATOM   1789 1HB  GLU A 120     163.342  83.466 189.513  1.00107.27           H
ATOM   1790 2HB  GLU A 120     163.149  84.360 191.023  1.00107.27           H
ATOM   1791  CG  GLU A 120     161.335  83.495 190.288  1.00107.27           C
ATOM   1792 1HG  GLU A 120     160.633  84.246 190.646  1.00107.27           H
ATOM   1793 2HG  GLU A 120     160.964  83.105 189.341  1.00107.27           H
ATOM   1794  CD  GLU A 120     161.361  82.377 191.318  1.00107.27           C
ATOM   1795  OE1 GLU A 120     162.436  81.979 191.820  1.00107.27           O
ATOM   1796  OE2 GLU A 120     160.260  81.877 191.657  1.00107.27           O
ATOM   1797  N   ALA A 121     162.442  86.980 191.137  1.00 76.70           N
ATOM   1798  H   ALA A 121     163.435  86.815 191.233  1.00 76.70           H
ATOM   1799  CA  ALA A 121     161.765  87.723 192.181  1.00 76.70           C
ATOM   1800  HA  ALA A 121     160.737  87.369 192.240  1.00 76.70           H
ATOM   1801  C   ALA A 121     161.725  89.223 191.899  1.00 76.70           C
ATOM   1802  O   ALA A 121     161.352  90.030 192.758  1.00 76.70           O
ATOM   1803  CB  ALA A 121     162.436  87.417 193.485  1.00 76.70           C
ATOM   1804 1HB  ALA A 121     162.369  86.347 193.692  1.00 76.70           H
ATOM   1805 2HB  ALA A 121     161.945  87.962 194.292  1.00 76.70           H
ATOM   1806 3HB  ALA A 121     163.486  87.705 193.427  1.00 76.70           H
ATOM   1807  N   VAL A 122     162.044  89.584 190.665  1.00 95.86           N
ATOM   1808  H   VAL A 122     162.370  88.879 190.013  1.00 95.86           H
ATOM   1809  CA  VAL A 122     161.900  90.960 190.198  1.00 95.86           C
ATOM   1810  HA  VAL A 122     162.527  91.608 190.800  1.00 95.86           H
ATOM   1811  C   VAL A 122     160.455  91.394 190.377  1.00 95.86           C
ATOM   1812  O   VAL A 122     160.184  92.489 190.874  1.00 95.86           O
ATOM   1813  CB  VAL A 122     162.277  91.066 188.690  1.00 95.86           C
ATOM   1814  HB  VAL A 122     161.754  90.265 188.170  1.00 95.86           H
ATOM   1815  CG1 VAL A 122     161.831  92.385 188.063  1.00 95.86           C
ATOM   1816 1HG1 VAL A 122     162.301  93.234 188.552  1.00 95.86           H
ATOM   1817 2HG1 VAL A 122     160.749  92.481 188.119  1.00 95.86           H
ATOM   1818 3HG1 VAL A 122     162.097  92.388 187.011  1.00 95.86           H
ATOM   1819  CG2 VAL A 122     163.780  90.873 188.476  1.00 95.86           C
ATOM   1820 1HG2 VAL A 122     163.949  90.475 187.475  1.00 95.86           H
ATOM   1821 2HG2 VAL A 122     164.183  90.167 189.199  1.00 95.86           H
ATOM   1822 3HG2 VAL A 122     164.324  91.810 188.571  1.00 95.86           H
ATOM   1823  N   ALA A 123     159.532  90.529 189.991  1.00 52.89           N
ATOM   1824  H   ALA A 123     159.811  89.635 189.608  1.00 52.89           H
ATOM   1825  CA  ALA A 123     158.116  90.859 190.052  1.00 52.89           C
ATOM   1826  HA  ALA A 123     157.973  91.868 189.662  1.00 52.89           H
ATOM   1827  C   ALA A 123     157.576  90.826 191.483  1.00 52.89           C
ATOM   1828  O   ALA A 123     156.606  91.502 191.797  1.00 52.89           O
ATOM   1829  CB  ALA A 123     157.349  89.889 189.165  1.00 52.89           C
ATOM   1830 1HB  ALA A 123     157.728  89.936 188.143  1.00 52.89           H
ATOM   1831 2HB  ALA A 123     156.293  90.162 189.160  1.00 52.89           H
ATOM   1832 3HB  ALA A 123     157.448  88.868 189.541  1.00 52.89           H
ATOM   1833  N   GLN A 124     158.190  90.027 192.345  1.00 56.70           N
ATOM   1834  H   GLN A 124     158.997  89.505 192.042  1.00 56.70           H
ATOM   1835  CA  GLN A 124     157.713  89.860 193.721  1.00 56.70           C
ATOM   1836  HA  GLN A 124     156.665  89.559 193.695  1.00 56.70           H
ATOM   1837  C   GLN A 124     157.810  91.132 194.561  1.00 56.70           C
ATOM   1838  O   GLN A 124     156.970  91.349 195.427  1.00 56.70           O
ATOM   1839  CB  GLN A 124     158.506  88.764 194.437  1.00 56.70           C
ATOM   1840 1HB  GLN A 124     159.563  89.024 194.409  1.00 56.70           H
ATOM   1841 2HB  GLN A 124     158.188  88.739 195.479  1.00 56.70           H
ATOM   1842  CG  GLN A 124     158.324  87.367 193.848  1.00 56.70           C
ATOM   1843 1HG  GLN A 124     157.280  87.070 193.944  1.00 56.70           H
ATOM   1844 2HG  GLN A 124     158.584  87.384 192.791  1.00 56.70           H
ATOM   1845  CD  GLN A 124     159.197  86.340 194.538  1.00 56.70           C
ATOM   1846  OE1 GLN A 124     159.583  86.513 195.684  1.00 56.70           O
ATOM   1847  NE2 GLN A 124     159.554  85.297 193.840  1.00 56.70           N
ATOM   1848 1HE2 GLN A 124     160.161  84.613 194.272  1.00 56.70           H
ATOM   1849 2HE2 GLN A 124     159.212  85.171 192.901  1.00 56.70           H
ATOM   1850  N   ASN A 125     158.833  91.948 194.316  1.00 69.07           N
ATOM   1851  H   ASN A 125     159.475  91.699 193.575  1.00 69.07           H
ATOM   1852  CA  ASN A 125     159.069  93.198 195.061  1.00 69.07           C
ATOM   1853  HA  ASN A 125     160.052  93.572 194.777  1.00 69.07           H
ATOM   1854  C   ASN A 125     159.082  92.972 196.587  1.00 69.07           C
ATOM   1855  O   ASN A 125     158.479  93.699 197.375  1.00 69.07           O
ATOM   1856  CB  ASN A 125     158.050  94.272 194.649  1.00 69.07           C
ATOM   1857 1HB  ASN A 125     157.865  94.187 193.579  1.00 69.07           H
ATOM   1858 2HB  ASN A 125     157.110  94.110 195.174  1.00 69.07           H
ATOM   1859  CG  ASN A 125     158.549  95.671 194.918  1.00 69.07           C
ATOM   1860  OD1 ASN A 125     159.307  96.219 194.135  1.00 69.07           O
ATOM   1861  ND2 ASN A 125     158.149  96.253 196.010  1.00 69.07           N
ATOM   1862 1HD2 ASN A 125     158.498  97.171 196.229  1.00 69.07           H
ATOM   1863 2HD2 ASN A 125     157.535  95.763 196.638  1.00 69.07           H
ATOM   1864  N   ASN A 126     159.730  91.892 196.995  1.00 81.92           N
ATOM   1865  H   ASN A 126     160.178  91.294 196.317  1.00 81.92           H
ATOM   1866  CA  ASN A 126     159.833  91.485 198.394  1.00 81.92           C
ATOM   1867  HA  ASN A 126     159.780  92.335 199.078  1.00 81.92           H
ATOM   1868  C   ASN A 126     161.204  90.833 198.422  1.00 81.92           C
ATOM   1869  O   ASN A 126     161.529  90.183 197.434  1.00 81.92           O
ATOM   1870  CB  ASN A 126     158.735  90.462 198.685  1.00 81.92           C
ATOM   1871 1HB  ASN A 126     157.770  90.907 198.449  1.00 81.92           H
ATOM   1872 2HB  ASN A 126     158.878  89.596 198.046  1.00 81.92           H
ATOM   1873  CG  ASN A 126     158.720  90.007 200.118  1.00 81.92           C
ATOM   1874  OD1 ASN A 126     159.696  89.457 200.635  1.00 81.92           O
ATOM   1875  ND2 ASN A 126     157.618  90.217 200.773  1.00 81.92           N
ATOM   1876 1HD2 ASN A 126     157.567  89.963 201.747  1.00 81.92           H
ATOM   1877 2HD2 ASN A 126     156.823  90.626 200.301  1.00 81.92           H
ATOM   1878  N   CYS A 127     162.027  91.017 199.444  1.00157.22           N
ATOM   1879  H   CYS A 127     161.699  91.513 200.272  1.00157.22           H
ATOM   1880  CA  CYS A 127     163.433  90.602 199.375  1.00157.22           C
ATOM   1881  HA  CYS A 127     163.538  89.882 198.572  1.00157.22           H
ATOM   1882  C   CYS A 127     163.983  89.914 200.632  1.00157.22           C
ATOM   1883  O   CYS A 127     165.183  89.963 200.906  1.00157.22           O
ATOM   1884  CB  CYS A 127     164.250  91.835 198.983  1.00157.22           C
ATOM   1885 1HB  CYS A 127     163.748  92.324 198.150  1.00157.22           H
ATOM   1886 2HB  CYS A 127     164.222  92.515 199.816  1.00157.22           H
ATOM   1887  SG  CYS A 127     165.982  91.630 198.540  1.00157.22           S
ATOM   1888  HG  CYS A 127     166.370  91.231 199.762  1.00157.22           H
ATOM   1889  N   GLN A 128     163.130  89.226 201.381  1.00 75.51           N
ATOM   1890  H   GLN A 128     162.150  89.177 201.131  1.00 75.51           H
ATOM   1891  CA  GLN A 128     163.591  88.543 202.595  1.00 75.51           C
ATOM   1892  HA  GLN A 128     164.012  89.296 203.260  1.00 75.51           H
ATOM   1893  C   GLN A 128     164.689  87.509 202.317  1.00 75.51           C
ATOM   1894  O   GLN A 128     165.648  87.387 203.075  1.00 75.51           O
ATOM   1895  CB  GLN A 128     162.408  87.876 203.303  1.00 75.51           C
ATOM   1896 1HB  GLN A 128     161.573  88.575 203.314  1.00 75.51           H
ATOM   1897 2HB  GLN A 128     162.107  86.996 202.740  1.00 75.51           H
ATOM   1898  CG  GLN A 128     162.707  87.463 204.742  1.00 75.51           C
ATOM   1899 1HG  GLN A 128     161.851  86.919 205.136  1.00 75.51           H
ATOM   1900 2HG  GLN A 128     163.576  86.805 204.762  1.00 75.51           H
ATOM   1901  CD  GLN A 128     162.969  88.662 205.626  1.00 75.51           C
ATOM   1902  OE1 GLN A 128     162.195  89.612 205.633  1.00 75.51           O
ATOM   1903  NE2 GLN A 128     164.057  88.657 206.343  1.00 75.51           N
ATOM   1904 1HE2 GLN A 128     164.249  89.448 206.938  1.00 75.51           H
ATOM   1905 2HE2 GLN A 128     164.691  87.869 206.309  1.00 75.51           H
ATOM   1906  N   ASP A 129     164.590  86.815 201.191  1.00 99.03           N
ATOM   1907  H   ASP A 129     163.762  86.910 200.622  1.00 99.03           H
ATOM   1908  CA  ASP A 129     165.628  85.862 200.787  1.00 99.03           C
ATOM   1909  HA  ASP A 129     165.706  85.085 201.544  1.00 99.03           H
ATOM   1910  C   ASP A 129     167.019  86.452 200.655  1.00 99.03           C
ATOM   1911  O   ASP A 129     167.981  85.744 200.892  1.00 99.03           O
ATOM   1912  CB  ASP A 129     165.305  85.195 199.449  1.00 99.03           C
ATOM   1913 1HB  ASP A 129     164.799  85.910 198.807  1.00 99.03           H
ATOM   1914 2HB  ASP A 129     166.244  84.909 198.974  1.00 99.03           H
ATOM   1915  CG  ASP A 129     164.469  83.937 199.596  1.00 99.03           C
ATOM   1916  OD1 ASP A 129     163.931  83.663 200.694  1.00 99.03           O
ATOM   1917  OD2 ASP A 129     164.348  83.188 198.599  1.00 99.03           O
ATOM   1918  N   LEU A 130     167.171  87.719 200.299  1.00132.76           N
ATOM   1919  H   LEU A 130     166.366  88.316 200.156  1.00132.76           H
ATOM   1920  CA  LEU A 130     168.519  88.268 200.169  1.00132.76           C
ATOM   1921  HA  LEU A 130     169.143  87.536 199.664  1.00132.76           H
ATOM   1922  C   LEU A 130     169.107  88.547 201.544  1.00132.76           C
ATOM   1923  O   LEU A 130     170.294  88.344 201.777  1.00132.76           O
ATOM   1924  CB  LEU A 130     168.514  89.544 199.337  1.00132.76           C
ATOM   1925 1HB  LEU A 130     167.990  89.314 198.410  1.00132.76           H
ATOM   1926 2HB  LEU A 130     167.923  90.279 199.877  1.00132.76           H
ATOM   1927  CG  LEU A 130     169.836  90.226 198.948  1.00132.76           C
ATOM   1928  HG  LEU A 130     169.607  90.834 198.081  1.00132.76           H
ATOM   1929  CD1 LEU A 130     170.337  91.178 200.024  1.00132.76           C
ATOM   1930 1HD1 LEU A 130     171.241  91.669 199.684  1.00132.76           H
ATOM   1931 2HD1 LEU A 130     170.573  90.643 200.941  1.00132.76           H
ATOM   1932 3HD1 LEU A 130     169.581  91.935 200.241  1.00132.76           H
ATOM   1933  CD2 LEU A 130     170.952  89.273 198.518  1.00132.76           C
ATOM   1934 1HD2 LEU A 130     171.802  89.844 198.143  1.00132.76           H
ATOM   1935 2HD2 LEU A 130     170.597  88.620 197.723  1.00132.76           H
ATOM   1936 3HD2 LEU A 130     171.286  88.670 199.363  1.00132.76           H
ATOM   1937  N   GLU A 131     168.267  88.983 202.469  1.00 51.58           N
ATOM   1938  H   GLU A 131     167.286  89.095 202.247  1.00 51.58           H
ATOM   1939  CA  GLU A 131     168.720  89.294 203.822  1.00 51.58           C
ATOM   1940  HA  GLU A 131     169.528  90.026 203.773  1.00 51.58           H
ATOM   1941  C   GLU A 131     169.270  88.021 204.467  1.00 51.58           C
ATOM   1942  O   GLU A 131     170.289  88.064 205.162  1.00 51.58           O
ATOM   1943  CB  GLU A 131     167.555  89.894 204.615  1.00 51.58           C
ATOM   1944 1HB  GLU A 131     167.206  90.774 204.078  1.00 51.58           H
ATOM   1945 2HB  GLU A 131     166.742  89.171 204.638  1.00 51.58           H
ATOM   1946  CG  GLU A 131     167.862  90.291 206.050  1.00 51.58           C
ATOM   1947 1HG  GLU A 131     166.933  90.594 206.527  1.00 51.58           H
ATOM   1948 2HG  GLU A 131     168.242  89.419 206.578  1.00 51.58           H
ATOM   1949  CD  GLU A 131     168.873  91.415 206.188  1.00 51.58           C
ATOM   1950  OE1 GLU A 131     168.792  92.427 205.476  1.00 51.58           O
ATOM   1951  OE2 GLU A 131     169.765  91.290 207.058  1.00 51.58           O
ATOM   1952  N   SER A 132     168.670  86.876 204.161  1.00 32.39           N
ATOM   1953  H   SER A 132     167.810  86.885 203.619  1.00 32.39           H
ATOM   1954  CA  SER A 132     169.215  85.587 204.589  1.00 32.39           C
ATOM   1955  HA  SER A 132     169.626  85.706 205.590  1.00 32.39           H
ATOM   1956  C   SER A 132     170.347  85.042 203.706  1.00 32.39           C
ATOM   1957  O   SER A 132     171.119  84.186 204.135  1.00 32.39           O
ATOM   1958  CB  SER A 132     168.075  84.570 204.681  1.00 32.39           C
ATOM   1959 1HB  SER A 132     168.473  83.595 204.961  1.00 32.39           H
ATOM   1960 2HB  SER A 132     167.391  84.902 205.461  1.00 32.39           H
ATOM   1961  OG  SER A 132     167.339  84.472 203.471  1.00 32.39           O
ATOM   1962  HG  SER A 132     167.807  83.879 202.866  1.00 32.39           H
ATOM   1963  N   LEU A 133     170.460  85.509 202.472  1.00 65.19           N
ATOM   1964  H   LEU A 133     169.799  86.206 202.155  1.00 65.19           H
ATOM   1965  CA  LEU A 133     171.479  85.038 201.527  1.00 65.19           C
ATOM   1966  HA  LEU A 133     171.628  83.970 201.670  1.00 65.19           H
ATOM   1967  C   LEU A 133     172.843  85.704 201.635  1.00 65.19           C
ATOM   1968  O   LEU A 133     173.847  85.015 201.533  1.00 65.19           O
ATOM   1969  CB  LEU A 133     170.976  85.272 200.096  1.00 65.19           C
ATOM   1970 1HB  LEU A 133     170.060  84.697 199.979  1.00 65.19           H
ATOM   1971 2HB  LEU A 133     170.714  86.321 200.033  1.00 65.19           H
ATOM   1972  CG  LEU A 133     171.845  84.991 198.865  1.00 65.19           C
ATOM   1973  HG  LEU A 133     172.697  85.666 198.891  1.00 65.19           H
ATOM   1974  CD1 LEU A 133     172.356  83.572 198.811  1.00 65.19           C
ATOM   1975 1HD1 LEU A 133     172.941  83.425 197.905  1.00 65.19           H
ATOM   1976 2HD1 LEU A 133     171.522  82.874 198.821  1.00 65.19           H
ATOM   1977 3HD1 LEU A 133     173.004  83.382 199.666  1.00 65.19           H
ATOM   1978  CD2 LEU A 133     171.049  85.288 197.601  1.00 65.19           C
ATOM   1979 1HD2 LEU A 133     171.684  85.157 196.724  1.00 65.19           H
ATOM   1980 2HD2 LEU A 133     170.699  86.318 197.618  1.00 65.19           H
ATOM   1981 3HD2 LEU A 133     170.191  84.618 197.528  1.00 65.19           H
ATOM   1982  N   LEU A 134     172.903  87.024 201.749  1.00 62.03           N
ATOM   1983  H   LEU A 134     172.068  87.539 202.018  1.00 62.03           H
ATOM   1984  CA  LEU A 134     174.112  87.769 201.376  1.00 62.03           C
ATOM   1985  HA  LEU A 134     174.285  87.596 200.314  1.00 62.03           H
ATOM   1986  C   LEU A 134     175.397  87.348 202.091  1.00 62.03           C
ATOM   1987  O   LEU A 134     176.440  87.203 201.452  1.00 62.03           O
ATOM   1988  CB  LEU A 134     173.874  89.271 201.574  1.00 62.03           C
ATOM   1989 1HB  LEU A 134     172.953  89.538 201.058  1.00 62.03           H
ATOM   1990 2HB  LEU A 134     173.737  89.471 202.636  1.00 62.03           H
ATOM   1991  CG  LEU A 134     175.009  90.166 201.043  1.00 62.03           C
ATOM   1992  HG  LEU A 134     175.666  89.561 200.421  1.00 62.03           H
ATOM   1993  CD1 LEU A 134     174.460  91.278 200.173  1.00 62.03           C
ATOM   1994 1HD1 LEU A 134     175.287  91.870 199.779  1.00 62.03           H
ATOM   1995 2HD1 LEU A 134     173.803  91.927 200.751  1.00 62.03           H
ATOM   1996 3HD1 LEU A 134     173.910  90.850 199.335  1.00 62.03           H
ATOM   1997  CD2 LEU A 134     175.837  90.766 202.178  1.00 62.03           C
ATOM   1998 1HD2 LEU A 134     176.641  91.376 201.763  1.00 62.03           H
ATOM   1999 2HD2 LEU A 134     176.282  89.968 202.773  1.00 62.03           H
ATOM   2000 3HD2 LEU A 134     175.213  91.389 202.818  1.00 62.03           H
ATOM   2001  N   LEU A 135     175.330  87.091 203.388  1.00 99.55           N
ATOM   2002  H   LEU A 135     174.441  87.186 203.879  1.00 99.55           H
ATOM   2003  CA  LEU A 135     176.516  86.667 204.130  1.00 99.55           C
ATOM   2004  HA  LEU A 135     177.295  87.421 204.016  1.00 99.55           H
ATOM   2005  C   LEU A 135     177.047  85.340 203.591  1.00 99.55           C
ATOM   2006  O   LEU A 135     178.244  85.159 203.381  1.00 99.55           O
ATOM   2007  CB  LEU A 135     176.153  86.520 205.611  1.00 99.55           C
ATOM   2008 1HB  LEU A 135     175.736  87.468 205.950  1.00 99.55           H
ATOM   2009 2HB  LEU A 135     175.368  85.768 205.692  1.00 99.55           H
ATOM   2010  CG  LEU A 135     177.277  86.121 206.577  1.00 99.55           C
ATOM   2011  HG  LEU A 135     177.684  85.163 206.257  1.00 99.55           H
ATOM   2012  CD1 LEU A 135     178.414  87.138 206.602  1.00 99.55           C
ATOM   2013 1HD1 LEU A 135     179.149  86.848 207.352  1.00 99.55           H
ATOM   2014 2HD1 LEU A 135     178.025  88.126 206.850  1.00 99.55           H
ATOM   2015 3HD1 LEU A 135     178.905  87.173 205.630  1.00 99.55           H
ATOM   2016  CD2 LEU A 135     176.702  85.949 207.976  1.00 99.55           C
ATOM   2017 1HD2 LEU A 135     177.478  85.598 208.654  1.00 99.55           H
ATOM   2018 2HD2 LEU A 135     175.895  85.215 207.960  1.00 99.55           H
ATOM   2019 3HD2 LEU A 135     176.314  86.899 208.343  1.00 99.55           H
ATOM   2020  N   PHE A 136     176.135  84.423 203.320  1.00 44.55           N
ATOM   2021  H   PHE A 136     175.159  84.639 203.467  1.00 44.55           H
ATOM   2022  CA  PHE A 136     176.490  83.113 202.788  1.00 44.55           C
ATOM   2023  HA  PHE A 136     177.309  82.699 203.376  1.00 44.55           H
ATOM   2024  C   PHE A 136     176.947  83.204 201.338  1.00 44.55           C
ATOM   2025  O   PHE A 136     177.848  82.480 200.942  1.00 44.55           O
ATOM   2026  CB  PHE A 136     175.288  82.174 202.894  1.00 44.55           C
ATOM   2027 1HB  PHE A 136     174.433  82.626 202.397  1.00 44.55           H
ATOM   2028 2HB  PHE A 136     175.528  81.246 202.380  1.00 44.55           H
ATOM   2029  CG  PHE A 136     174.917  81.841 204.310  1.00 44.55           C
ATOM   2030  CD1 PHE A 136     173.980  82.620 205.014  1.00 44.55           C
ATOM   2031  HD1 PHE A 136     173.502  83.457 204.529  1.00 44.55           H
ATOM   2032  CD2 PHE A 136     175.520  80.747 204.956  1.00 44.55           C
ATOM   2033  HD2 PHE A 136     176.235  80.134 204.424  1.00 44.55           H
ATOM   2034  CE1 PHE A 136     173.663  82.325 206.363  1.00 44.55           C
ATOM   2035  HE1 PHE A 136     172.950  82.931 206.901  1.00 44.55           H
ATOM   2036  CE2 PHE A 136     175.205  80.435 206.298  1.00 44.55           C
ATOM   2037  HE2 PHE A 136     175.676  79.591 206.783  1.00 44.55           H
ATOM   2038  CZ  PHE A 136     174.282  81.235 207.006  1.00 44.55           C
ATOM   2039  HZ  PHE A 136     174.051  81.015 208.038  1.00 44.55           H
ATOM   2040  N   LEU A 137     176.365  84.110 200.564  1.00 37.40           N
ATOM   2041  H   LEU A 137     175.636  84.694 200.965  1.00 37.40           H
ATOM   2042  CA  LEU A 137     176.700  84.291 199.146  1.00 37.40           C
ATOM   2043  HA  LEU A 137     176.569  83.343 198.624  1.00 37.40           H
ATOM   2044  C   LEU A 137     178.134  84.752 198.946  1.00 37.40           C
ATOM   2045  O   LEU A 137     178.816  84.346 198.000  1.00 37.40           O
ATOM   2046  CB  LEU A 137     175.776  85.346 198.531  1.00 37.40           C
ATOM   2047 1HB  LEU A 137     174.760  85.050 198.749  1.00 37.40           H
ATOM   2048 2HB  LEU A 137     175.961  86.287 199.048  1.00 37.40           H
ATOM   2049  CG  LEU A 137     175.875  85.634 197.024  1.00 37.40           C
ATOM   2050  HG  LEU A 137     176.890  85.955 196.797  1.00 37.40           H
ATOM   2051  CD1 LEU A 137     175.555  84.409 196.160  1.00 37.40           C
ATOM   2052 1HD1 LEU A 137     175.611  84.684 195.105  1.00 37.40           H
ATOM   2053 2HD1 LEU A 137     174.555  84.041 196.379  1.00 37.40           H
ATOM   2054 3HD1 LEU A 137     176.288  83.624 196.346  1.00 37.40           H
ATOM   2055  CD2 LEU A 137     174.928  86.778 196.669  1.00 37.40           C
ATOM   2056 1HD2 LEU A 137     175.018  87.009 195.606  1.00 37.40           H
ATOM   2057 2HD2 LEU A 137     175.199  87.670 197.236  1.00 37.40           H
ATOM   2058 3HD2 LEU A 137     173.897  86.505 196.887  1.00 37.40           H
ATOM   2059  N   GLN A 138     178.610  85.591 199.853  1.00 30.53           N
ATOM   2060  H   GLN A 138     178.004  85.930 200.596  1.00 30.53           H
ATOM   2061  CA  GLN A 138     179.994  86.042 199.791  1.00 30.53           C
ATOM   2062  HA  GLN A 138     180.211  86.401 198.785  1.00 30.53           H
ATOM   2063  C   GLN A 138     180.954  84.898 200.093  1.00 30.53           C
ATOM   2064  O   GLN A 138     182.090  84.902 199.620  1.00 30.53           O
ATOM   2065  CB  GLN A 138     180.242  87.179 200.782  1.00 30.53           C
ATOM   2066 1HB  GLN A 138     179.911  86.865 201.773  1.00 30.53           H
ATOM   2067 2HB  GLN A 138     181.315  87.365 200.819  1.00 30.53           H
ATOM   2068  CG  GLN A 138     179.552  88.481 200.405  1.00 30.53           C
ATOM   2069 1HG  GLN A 138     179.845  88.751 199.391  1.00 30.53           H
ATOM   2070 2HG  GLN A 138     178.473  88.347 200.427  1.00 30.53           H
ATOM   2071  CD  GLN A 138     179.923  89.616 201.330  1.00 30.53           C
ATOM   2072  OE1 GLN A 138     180.520  89.410 202.386  1.00 30.53           O
ATOM   2073  NE2 GLN A 138     179.603  90.819 200.948  1.00 30.53           N
ATOM   2074 1HE2 GLN A 138     179.805  91.599 201.551  1.00 30.53           H
ATOM   2075 2HE2 GLN A 138     179.175  90.961 200.043  1.00 30.53           H
ATOM   2076  N   LYS A 139     180.505  83.922 200.869  1.00 45.09           N
ATOM   2077  H   LYS A 139     179.555  83.966 201.217  1.00 45.09           H
ATOM   2078  CA  LYS A 139     181.344  82.786 201.256  1.00 45.09           C
ATOM   2079  HA  LYS A 139     182.370  83.137 201.367  1.00 45.09           H
ATOM   2080  C   LYS A 139     181.363  81.668 200.216  1.00 45.09           C
ATOM   2081  O   LYS A 139     182.443  81.161 199.913  1.00 45.09           O
ATOM   2082  CB  LYS A 139     180.879  82.259 202.618  1.00 45.09           C
ATOM   2083 1HB  LYS A 139     179.821  82.011 202.558  1.00 45.09           H
ATOM   2084 2HB  LYS A 139     181.431  81.355 202.869  1.00 45.09           H
ATOM   2085  CG  LYS A 139     181.084  83.280 203.733  1.00 45.09           C
ATOM   2086 1HG  LYS A 139     182.152  83.430 203.890  1.00 45.09           H
ATOM   2087 2HG  LYS A 139     180.642  84.228 203.435  1.00 45.09           H
ATOM   2088  CD  LYS A 139     180.434  82.850 205.033  1.00 45.09           C
ATOM   2089 1HD  LYS A 139     179.371  82.676 204.864  1.00 45.09           H
ATOM   2090 2HD  LYS A 139     180.899  81.930 205.389  1.00 45.09           H
ATOM   2091  CE  LYS A 139     180.607  83.948 206.069  1.00 45.09           C
ATOM   2092 1HE  LYS A 139     181.673  84.132 206.216  1.00 45.09           H
ATOM   2093 2HE  LYS A 139     180.146  84.864 205.693  1.00 45.09           H
ATOM   2094  NZ  LYS A 139     179.988  83.592 207.380  1.00 45.09           N
ATOM   2095 1HZ  LYS A 139     180.091  84.359 208.037  1.00 45.09           H
ATOM   2096 2HZ  LYS A 139     180.444  82.772 207.764  1.00 45.09           H
ATOM   2097 3HZ  LYS A 139     179.002  83.391 207.260  1.00 45.09           H
ATOM   2098  N   SER A 140     180.214  81.291 199.672  1.00 38.15           N
ATOM   2099  H   SER A 140     179.349  81.738 199.968  1.00 38.15           H
ATOM   2100  CA  SER A 140     180.109  80.254 198.636  1.00 38.15           C
ATOM   2101  HA  SER A 140     180.875  80.411 197.875  1.00 38.15           H
ATOM   2102  C   SER A 140     178.726  80.358 197.991  1.00 38.15           C
ATOM   2103  O   SER A 140     177.908  81.160 198.435  1.00 38.15           O
ATOM   2104  CB  SER A 140     180.293  78.857 199.245  1.00 38.15           C
ATOM   2105 1HB  SER A 140     180.246  78.112 198.450  1.00 38.15           H
ATOM   2106 2HB  SER A 140     181.278  78.800 199.709  1.00 38.15           H
ATOM   2107  OG  SER A 140     179.309  78.565 200.224  1.00 38.15           O
ATOM   2108  HG  SER A 140     179.016  77.649 200.088  1.00 38.15           H
ATOM   2109  N   LYS A 141     178.406  79.549 196.987  1.00 79.20           N
ATOM   2110  H   LYS A 141     179.095  78.898 196.614  1.00 79.20           H
ATOM   2111  CA  LYS A 141     177.036  79.534 196.457  1.00 79.20           C
ATOM   2112  HA  LYS A 141     176.719  80.557 196.257  1.00 79.20           H
ATOM   2113  C   LYS A 141     176.127  78.926 197.530  1.00 79.20           C
ATOM   2114  O   LYS A 141     176.429  77.854 198.057  1.00 79.20           O
ATOM   2115  CB  LYS A 141     176.966  78.711 195.161  1.00 79.20           C
ATOM   2116 1HB  LYS A 141     177.751  79.056 194.488  1.00 79.20           H
ATOM   2117 2HB  LYS A 141     177.164  77.667 195.405  1.00 79.20           H
ATOM   2118  CG  LYS A 141     175.630  78.793 194.420  1.00 79.20           C
ATOM   2119 1HG  LYS A 141     174.831  78.541 195.110  1.00 79.20           H
ATOM   2120 2HG  LYS A 141     175.478  79.810 194.062  1.00 79.20           H
ATOM   2121  CD  LYS A 141     175.569  77.821 193.246  1.00 79.20           C
ATOM   2122 1HD  LYS A 141     176.378  78.037 192.549  1.00 79.20           H
ATOM   2123 2HD  LYS A 141     175.693  76.809 193.629  1.00 79.20           H
ATOM   2124  CE  LYS A 141     174.230  77.908 192.516  1.00 79.20           C
ATOM   2125 1HE  LYS A 141     173.423  77.789 193.243  1.00 79.20           H
ATOM   2126 2HE  LYS A 141     174.141  78.895 192.059  1.00 79.20           H
ATOM   2127  NZ  LYS A 141     174.085  76.851 191.455  1.00 79.20           N
ATOM   2128 1HZ  LYS A 141     173.220  76.981 190.939  1.00 79.20           H
ATOM   2129 2HZ  LYS A 141     174.063  75.931 191.878  1.00 79.20           H
ATOM   2130 3HZ  LYS A 141     174.866  76.888 190.811  1.00 79.20           H
ATOM   2131  N   LYS A 142     175.033  79.598 197.867  1.00 58.66           N
ATOM   2132  H   LYS A 142     174.848  80.482 197.425  1.00 58.66           H
ATOM   2133  CA  LYS A 142     174.059  79.067 198.831  1.00 58.66           C
ATOM   2134  HA  LYS A 142     174.584  78.537 199.624  1.00 58.66           H
ATOM   2135  C   LYS A 142     173.170  78.090 198.065  1.00 58.66           C
ATOM   2136  O   LYS A 142     173.088  78.186 196.844  1.00 58.66           O
ATOM   2137  CB  LYS A 142     173.243  80.208 199.457  1.00 58.66           C
ATOM   2138 1HB  LYS A 142     173.947  80.958 199.818  1.00 58.66           H
ATOM   2139 2HB  LYS A 142     172.623  80.658 198.684  1.00 58.66           H
ATOM   2140  CG  LYS A 142     172.345  79.804 200.638  1.00 58.66           C
ATOM   2141 1HG  LYS A 142     171.586  79.104 200.293  1.00 58.66           H
ATOM   2142 2HG  LYS A 142     172.957  79.309 201.385  1.00 58.66           H
ATOM   2143  CD  LYS A 142     171.644  80.981 201.298  1.00 58.66           C
ATOM   2144 1HD  LYS A 142     172.385  81.722 201.596  1.00 58.66           H
ATOM   2145 2HD  LYS A 142     170.947  81.428 200.590  1.00 58.66           H
ATOM   2146  CE  LYS A 142     170.881  80.516 202.530  1.00 58.66           C
ATOM   2147 1HE  LYS A 142     170.186  79.729 202.233  1.00 58.66           H
ATOM   2148 2HE  LYS A 142     171.589  80.096 203.247  1.00 58.66           H
ATOM   2149  NZ  LYS A 142     170.114  81.611 203.192  1.00 58.66           N
ATOM   2150 1HZ  LYS A 142     169.564  81.241 203.960  1.00 58.66           H
ATOM   2151 2HZ  LYS A 142     169.483  82.048 202.530  1.00 58.66           H
ATOM   2152 3HZ  LYS A 142     170.741  82.313 203.568  1.00 58.66           H
ATOM   2153  N   HIS A 143     172.490  77.179 198.745  1.00 39.80           N
ATOM   2154  H   HIS A 143     172.663  77.072 199.733  1.00 39.80           H
ATOM   2155  CA  HIS A 143     171.459  76.349 198.120  1.00 39.80           C
ATOM   2156  HA  HIS A 143     171.881  75.845 197.250  1.00 39.80           H
ATOM   2157  C   HIS A 143     170.282  77.210 197.661  1.00 39.80           C
ATOM   2158  O   HIS A 143     169.429  77.604 198.459  1.00 39.80           O
ATOM   2159  CB  HIS A 143     170.954  75.292 199.105  1.00 39.80           C
ATOM   2160 1HB  HIS A 143     170.523  75.791 199.972  1.00 39.80           H
ATOM   2161 2HB  HIS A 143     170.174  74.706 198.618  1.00 39.80           H
ATOM   2162  CG  HIS A 143     172.022  74.361 199.582  1.00 39.80           C
ATOM   2163  ND1 HIS A 143     172.697  73.507 198.735  1.00 39.80           N
ATOM   2164  CD2 HIS A 143     172.527  74.172 200.832  1.00 39.80           C
ATOM   2165  HD2 HIS A 143     172.190  74.697 201.714  1.00 39.80           H
ATOM   2166  CE1 HIS A 143     173.601  72.847 199.522  1.00 39.80           C
ATOM   2167  HE1 HIS A 143     174.303  72.111 199.154  1.00 39.80           H
ATOM   2168  NE2 HIS A 143     173.522  73.232 200.815  1.00 39.80           N
ATOM   2169  HE2 HIS A 143     174.073  72.883 201.595  1.00 39.80           H
ATOM   2170  N   LEU A 144     170.243  77.520 196.375  1.00 35.49           N
ATOM   2171  H   LEU A 144     170.984  77.172 195.773  1.00 35.49           H
ATOM   2172  CA  LEU A 144     169.201  78.348 195.768  1.00 35.49           C
ATOM   2173  HA  LEU A 144     168.389  78.530 196.472  1.00 35.49           H
ATOM   2174  C   LEU A 144     168.663  77.611 194.552  1.00 35.49           C
ATOM   2175  O   LEU A 144     169.420  76.909 193.879  1.00 35.49           O
ATOM   2176  CB  LEU A 144     169.800  79.678 195.299  1.00 35.49           C
ATOM   2177 1HB  LEU A 144     170.620  79.438 194.624  1.00 35.49           H
ATOM   2178 2HB  LEU A 144     169.041  80.196 194.716  1.00 35.49           H
ATOM   2179  CG  LEU A 144     170.342  80.673 196.333  1.00 35.49           C
ATOM   2180  HG  LEU A 144     171.062  80.168 196.973  1.00 35.49           H
ATOM   2181  CD1 LEU A 144     171.057  81.799 195.594  1.00 35.49           C
ATOM   2182 1HD1 LEU A 144     171.456  82.512 196.307  1.00 35.49           H
ATOM   2183 2HD1 LEU A 144     170.361  82.306 194.924  1.00 35.49           H
ATOM   2184 3HD1 LEU A 144     171.883  81.386 195.013  1.00 35.49           H
ATOM   2185  CD2 LEU A 144     169.232  81.251 197.205  1.00 35.49           C
ATOM   2186 1HD2 LEU A 144     169.645  81.975 197.904  1.00 35.49           H
ATOM   2187 2HD2 LEU A 144     168.764  80.452 197.778  1.00 35.49           H
ATOM   2188 3HD2 LEU A 144     168.479  81.742 196.587  1.00 35.49           H
ATOM   2189  N   THR A 145     167.394  77.795 194.227  1.00 21.44           N
ATOM   2190  H   THR A 145     166.796  78.388 194.793  1.00 21.44           H
ATOM   2191  CA  THR A 145     166.832  77.179 193.029  1.00 21.44           C
ATOM   2192  HA  THR A 145     167.015  76.105 193.059  1.00 21.44           H
ATOM   2193  C   THR A 145     167.514  77.775 191.805  1.00 21.44           C
ATOM   2194  O   THR A 145     167.618  79.001 191.682  1.00 21.44           O
ATOM   2195  CB  THR A 145     165.314  77.438 192.953  1.00 21.44           C
ATOM   2196  HB  THR A 145     165.133  78.506 192.828  1.00 21.44           H
ATOM   2197  OG1 THR A 145     164.720  77.000 194.178  1.00 21.44           O
ATOM   2198  HG1 THR A 145     163.766  77.101 194.091  1.00 21.44           H
ATOM   2199  CG2 THR A 145     164.645  76.672 191.828  1.00 21.44           C
ATOM   2200 1HG2 THR A 145     163.570  76.848 191.860  1.00 21.44           H
ATOM   2201 2HG2 THR A 145     164.835  75.604 191.942  1.00 21.44           H
ATOM   2202 3HG2 THR A 145     165.024  77.012 190.864  1.00 21.44           H
ATOM   2203  N   ASP A 146     167.988  76.925 190.905  1.00 25.59           N
ATOM   2204  H   ASP A 146     167.904  75.923 191.064  1.00 25.59           H
ATOM   2205  CA  ASP A 146     168.569  77.391 189.649  1.00 25.59           C
ATOM   2206  HA  ASP A 146     169.181  78.276 189.828  1.00 25.59           H
ATOM   2207  C   ASP A 146     167.406  77.763 188.746  1.00 25.59           C
ATOM   2208  O   ASP A 146     166.700  76.902 188.218  1.00 25.59           O
ATOM   2209  CB  ASP A 146     169.416  76.318 188.963  1.00 25.59           C
ATOM   2210 1HB  ASP A 146     168.846  75.392 188.908  1.00 25.59           H
ATOM   2211 2HB  ASP A 146     169.640  76.650 187.949  1.00 25.59           H
ATOM   2212  CG  ASP A 146     170.721  76.055 189.682  1.00 25.59           C
ATOM   2213  OD1 ASP A 146     171.434  77.017 190.051  1.00 25.59           O
ATOM   2214  OD2 ASP A 146     171.056  74.871 189.904  1.00 25.59           O
ATOM   2215  N   ASN A 147     167.183  79.056 188.590  1.00 36.34           N
ATOM   2216  H   ASN A 147     167.789  79.719 189.057  1.00 36.34           H
ATOM   2217  CA  ASN A 147     166.134  79.555 187.712  1.00 36.34           C
ATOM   2218  HA  ASN A 147     165.218  78.984 187.861  1.00 36.34           H
ATOM   2219  C   ASN A 147     166.638  79.367 186.289  1.00 36.34           C
ATOM   2220  O   ASN A 147     167.847  79.225 186.079  1.00 36.34           O
ATOM   2221  CB  ASN A 147     165.891  81.034 188.002  1.00 36.34           C
ATOM   2222 1HB  ASN A 147     166.825  81.575 187.858  1.00 36.34           H
ATOM   2223 2HB  ASN A 147     165.151  81.428 187.307  1.00 36.34           H
ATOM   2224  CG  ASN A 147     165.423  81.267 189.408  1.00 36.34           C
ATOM   2225  OD1 ASN A 147     166.163  81.796 190.228  1.00 36.34           O
ATOM   2226  ND2 ASN A 147     164.225  80.866 189.713  1.00 36.34           N
ATOM   2227 1HD2 ASN A 147     163.861  81.075 190.633  1.00 36.34           H
ATOM   2228 2HD2 ASN A 147     163.659  80.371 189.045  1.00 36.34           H
ATOM   2229  N   GLU A 148     165.752  79.358 185.309  1.00 67.88           N
ATOM   2230  H   GLU A 148     164.766  79.500 185.503  1.00 67.88           H
ATOM   2231  CA  GLU A 148     166.199  79.192 183.928  1.00 67.88           C
ATOM   2232  HA  GLU A 148     166.890  78.352 183.864  1.00 67.88           H
ATOM   2233  C   GLU A 148     166.910  80.466 183.502  1.00 67.88           C
ATOM   2234  O   GLU A 148     166.375  81.565 183.671  1.00 67.88           O
ATOM   2235  CB  GLU A 148     165.024  78.956 182.986  1.00 67.88           C
ATOM   2236 1HB  GLU A 148     164.316  79.775 183.110  1.00 67.88           H
ATOM   2237 2HB  GLU A 148     165.398  78.965 181.962  1.00 67.88           H
ATOM   2238  CG  GLU A 148     164.300  77.648 183.232  1.00 67.88           C
ATOM   2239 1HG  GLU A 148     165.002  76.821 183.111  1.00 67.88           H
ATOM   2240 2HG  GLU A 148     163.924  77.639 184.255  1.00 67.88           H
ATOM   2241  CD  GLU A 148     163.130  77.453 182.286  1.00 67.88           C
ATOM   2242  OE1 GLU A 148     162.981  78.206 181.299  1.00 67.88           O
ATOM   2243  OE2 GLU A 148     162.312  76.539 182.536  1.00 67.88           O
ATOM   2244  N   PHE A 149     168.103  80.336 182.942  1.00 49.16           N
ATOM   2245  H   PHE A 149     168.517  79.422 182.825  1.00 49.16           H
ATOM   2246  CA  PHE A 149     168.812  81.511 182.454  1.00 49.16           C
ATOM   2247  HA  PHE A 149     168.710  82.318 183.180  1.00 49.16           H
ATOM   2248  C   PHE A 149     168.131  81.941 181.163  1.00 49.16           C
ATOM   2249  O   PHE A 149     167.923  81.141 180.243  1.00 49.16           O
ATOM   2250  CB  PHE A 149     170.296  81.222 182.242  1.00 49.16           C
ATOM   2251 1HB  PHE A 149     170.405  80.286 181.697  1.00 49.16           H
ATOM   2252 2HB  PHE A 149     170.718  82.025 181.638  1.00 49.16           H
ATOM   2253  CG  PHE A 149     171.079  81.150 183.525  1.00 49.16           C
ATOM   2254  CD1 PHE A 149     171.181  79.949 184.249  1.00 49.16           C
ATOM   2255  HD1 PHE A 149     170.718  79.049 183.871  1.00 49.16           H
ATOM   2256  CD2 PHE A 149     171.711  82.303 184.023  1.00 49.16           C
ATOM   2257  HD2 PHE A 149     171.654  83.227 183.469  1.00 49.16           H
ATOM   2258  CE1 PHE A 149     171.885  79.904 185.479  1.00 49.16           C
ATOM   2259  HE1 PHE A 149     171.948  78.981 186.035  1.00 49.16           H
ATOM   2260  CE2 PHE A 149     172.427  82.272 185.244  1.00 49.16           C
ATOM   2261  HE2 PHE A 149     172.915  83.165 185.611  1.00 49.16           H
ATOM   2262  CZ  PHE A 149     172.504  81.071 185.979  1.00 49.16           C
ATOM   2263  HZ  PHE A 149     173.041  81.041 186.917  1.00 49.16           H
ATOM   2264  N   LYS A 150     167.726  83.200 181.139  1.00 61.27           N
ATOM   2265  H   LYS A 150     167.993  83.798 181.915  1.00 61.27           H
ATOM   2266  CA  LYS A 150     166.909  83.784 180.074  1.00 61.27           C
ATOM   2267  HA  LYS A 150     166.975  83.184 179.166  1.00 61.27           H
ATOM   2268  C   LYS A 150     167.502  85.152 179.802  1.00 61.27           C
ATOM   2269  O   LYS A 150     166.926  86.178 180.163  1.00 61.27           O
ATOM   2270  CB  LYS A 150     165.437  83.899 180.499  1.00 61.27           C
ATOM   2271 1HB  LYS A 150     165.394  84.399 181.465  1.00 61.27           H
ATOM   2272 2HB  LYS A 150     164.916  84.515 179.765  1.00 61.27           H
ATOM   2273  CG  LYS A 150     164.695  82.567 180.596  1.00 61.27           C
ATOM   2274 1HG  LYS A 150     164.755  82.068 179.632  1.00 61.27           H
ATOM   2275 2HG  LYS A 150     165.168  81.938 181.348  1.00 61.27           H
ATOM   2276  CD  LYS A 150     163.225  82.749 180.951  1.00 61.27           C
ATOM   2277 1HD  LYS A 150     163.145  83.234 181.922  1.00 61.27           H
ATOM   2278 2HD  LYS A 150     162.749  83.375 180.195  1.00 61.27           H
ATOM   2279  CE  LYS A 150     162.518  81.401 181.001  1.00 61.27           C
ATOM   2280 1HE  LYS A 150     162.643  80.905 180.037  1.00 61.27           H
ATOM   2281 2HE  LYS A 150     162.988  80.783 181.767  1.00 61.27           H
ATOM   2282  NZ  LYS A 150     161.056  81.517 181.299  1.00 61.27           N
ATOM   2283 1HZ  LYS A 150     160.604  80.611 181.250  1.00 61.27           H
ATOM   2284 2HZ  LYS A 150     160.613  82.135 180.628  1.00 61.27           H
ATOM   2285 3HZ  LYS A 150     160.907  81.895 182.227  1.00 61.27           H
ATOM   2286  N   ASP A 151     168.710  85.158 179.267  1.00 40.70           N
ATOM   2287  H   ASP A 151     169.157  84.273 179.044  1.00 40.70           H
ATOM   2288  CA  ASP A 151     169.428  86.392 178.953  1.00 40.70           C
ATOM   2289  HA  ASP A 151     169.051  87.203 179.572  1.00 40.70           H
ATOM   2290  C   ASP A 151     169.247  86.747 177.472  1.00 40.70           C
ATOM   2291  O   ASP A 151     169.937  86.186 176.610  1.00 40.70           O
ATOM   2292  CB  ASP A 151     170.919  86.236 179.268  1.00 40.70           C
ATOM   2293 1HB  ASP A 151     171.027  85.882 180.292  1.00 40.70           H
ATOM   2294 2HB  ASP A 151     171.355  85.493 178.602  1.00 40.70           H
ATOM   2295  CG  ASP A 151     171.677  87.544 179.127  1.00 40.70           C
ATOM   2296  OD1 ASP A 151     171.194  88.579 179.635  1.00 40.70           O
ATOM   2297  OD2 ASP A 151     172.781  87.554 178.535  1.00 40.70           O
ATOM   2298  N   PRO A 152     168.311  87.650 177.135  1.00157.86           N
ATOM   2299  CA  PRO A 152     168.201  88.032 175.722  1.00157.86           C
ATOM   2300  HA  PRO A 152     168.055  87.160 175.085  1.00157.86           H
ATOM   2301  C   PRO A 152     169.425  88.819 175.257  1.00157.86           C
ATOM   2302  O   PRO A 152     170.261  89.222 176.064  1.00157.86           O
ATOM   2303  CB  PRO A 152     166.949  88.914 175.716  1.00157.86           C
ATOM   2304 1HB  PRO A 152     167.007  89.677 174.944  1.00157.86           H
ATOM   2305 2HB  PRO A 152     166.053  88.308 175.583  1.00157.86           H
ATOM   2306  CG  PRO A 152     166.951  89.526 177.067  1.00157.86           C
ATOM   2307 1HG  PRO A 152     167.698  90.317 177.126  1.00157.86           H
ATOM   2308 2HG  PRO A 152     165.966  89.909 177.330  1.00157.86           H
ATOM   2309  CD  PRO A 152     167.325  88.388 177.946  1.00157.86           C
ATOM   2310 1HD  PRO A 152     167.755  88.743 178.878  1.00157.86           H
ATOM   2311 2HD  PRO A 152     166.456  87.757 178.142  1.00157.86           H
ATOM   2312  N   GLU A 153     169.512  89.095 173.962  1.00117.48           N
ATOM   2313  H   GLU A 153     168.765  88.801 173.337  1.00117.48           H
ATOM   2314  CA  GLU A 153     170.649  89.831 173.395  1.00117.48           C
ATOM   2315  HA  GLU A 153     171.570  89.287 173.607  1.00117.48           H
ATOM   2316  C   GLU A 153     170.805  91.227 173.986  1.00117.48           C
ATOM   2317  O   GLU A 153     171.897  91.780 173.997  1.00117.48           O
ATOM   2318  CB  GLU A 153     170.489  89.976 171.879  1.00117.48           C
ATOM   2319 1HB  GLU A 153     169.485  90.342 171.674  1.00117.48           H
ATOM   2320 2HB  GLU A 153     171.199  90.719 171.519  1.00117.48           H
ATOM   2321  CG  GLU A 153     170.705  88.694 171.100  1.00117.48           C
ATOM   2322 1HG  GLU A 153     170.021  87.932 171.473  1.00117.48           H
ATOM   2323 2HG  GLU A 153     170.477  88.880 170.050  1.00117.48           H
ATOM   2324  CD  GLU A 153     172.129  88.189 171.206  1.00117.48           C
ATOM   2325  OE1 GLU A 153     173.069  88.904 170.792  1.00117.48           O
ATOM   2326  OE2 GLU A 153     172.344  87.061 171.696  1.00117.48           O
ATOM   2327  N   THR A 154     169.733  91.785 174.525  1.00117.10           N
ATOM   2328  H   THR A 154     168.848  91.297 174.485  1.00117.10           H
ATOM   2329  CA  THR A 154     169.796  93.080 175.193  1.00117.10           C
ATOM   2330  HA  THR A 154     170.216  93.804 174.501  1.00117.10           H
ATOM   2331  C   THR A 154     170.724  93.075 176.408  1.00117.10           C
ATOM   2332  O   THR A 154     171.316  94.113 176.706  1.00117.10           O
ATOM   2333  CB  THR A 154     168.378  93.553 175.573  1.00117.10           C
ATOM   2334  HB  THR A 154     168.409  94.129 176.497  1.00117.10           H
ATOM   2335  OG1 THR A 154     167.517  92.419 175.698  1.00117.10           O
ATOM   2336  HG1 THR A 154     167.261  92.157 174.803  1.00117.10           H
ATOM   2337  CG2 THR A 154     167.748  94.377 174.474  1.00117.10           C
ATOM   2338 1HG2 THR A 154     166.809  94.800 174.829  1.00117.10           H
ATOM   2339 2HG2 THR A 154     167.551  93.758 173.599  1.00117.10           H
ATOM   2340 3HG2 THR A 154     168.414  95.184 174.185  1.00117.10           H
ATOM   2341  N   GLY A 155     170.930  91.931 177.053  1.00 25.07           N
ATOM   2342  H   GLY A 155     170.447  91.082 176.767  1.00 25.07           H
ATOM   2343  CA  GLY A 155     171.910  91.838 178.127  1.00 25.07           C
ATOM   2344 1HA  GLY A 155     171.957  90.809 178.483  1.00 25.07           H
ATOM   2345 2HA  GLY A 155     172.887  92.108 177.725  1.00 25.07           H
ATOM   2346  C   GLY A 155     171.627  92.750 179.301  1.00 25.07           C
ATOM   2347  O   GLY A 155     172.522  93.457 179.771  1.00 25.07           O
ATOM   2348  N   LYS A 156     170.371  92.826 179.716  1.00 73.85           N
ATOM   2349  H   LYS A 156     169.698  92.159 179.354  1.00 73.85           H
ATOM   2350  CA  LYS A 156     169.939  93.797 180.729  1.00 73.85           C
ATOM   2351  HA  LYS A 156     170.326  94.778 180.466  1.00 73.85           H
ATOM   2352  C   LYS A 156     170.495  93.438 182.090  1.00 73.85           C
ATOM   2353  O   LYS A 156     170.424  92.292 182.523  1.00 73.85           O
ATOM   2354  CB  LYS A 156     168.411  93.870 180.788  1.00 73.85           C
ATOM   2355 1HB  LYS A 156     168.016  92.867 180.955  1.00 73.85           H
ATOM   2356 2HB  LYS A 156     168.122  94.503 181.628  1.00 73.85           H
ATOM   2357  CG  LYS A 156     167.804  94.445 179.515  1.00 73.85           C
ATOM   2358 1HG  LYS A 156     168.199  95.449 179.356  1.00 73.85           H
ATOM   2359 2HG  LYS A 156     168.087  93.818 178.672  1.00 73.85           H
ATOM   2360  CD  LYS A 156     166.288  94.507 179.576  1.00 73.85           C
ATOM   2361 1HD  LYS A 156     165.898  93.501 179.734  1.00 73.85           H
ATOM   2362 2HD  LYS A 156     165.975  95.149 180.400  1.00 73.85           H
ATOM   2363  CE  LYS A 156     165.744  95.059 178.265  1.00 73.85           C
ATOM   2364 1HE  LYS A 156     166.127  96.071 178.125  1.00 73.85           H
ATOM   2365 2HE  LYS A 156     166.102  94.438 177.443  1.00 73.85           H
ATOM   2366  NZ  LYS A 156     164.253  95.094 178.224  1.00 73.85           N
ATOM   2367 1HZ  LYS A 156     163.942  95.605 177.405  1.00 73.85           H
ATOM   2368 2HZ  LYS A 156     163.887  95.553 179.047  1.00 73.85           H
ATOM   2369 3HZ  LYS A 156     163.879  94.155 178.189  1.00 73.85           H
ATOM   2370  N   THR A 157     171.028  94.440 182.764  1.00101.21           N
ATOM   2371  H   THR A 157     171.066  95.359 182.358  1.00101.21           H
ATOM   2372  CA  THR A 157     171.543  94.266 184.112  1.00101.21           C
ATOM   2373  HA  THR A 157     172.145  93.360 184.174  1.00101.21           H
ATOM   2374  C   THR A 157     170.375  94.171 185.078  1.00101.21           C
ATOM   2375  O   THR A 157     169.249  94.590 184.773  1.00101.21           O
ATOM   2376  CB  THR A 157     172.375  95.484 184.541  1.00101.21           C
ATOM   2377  HB  THR A 157     172.688  95.368 185.578  1.00101.21           H
ATOM   2378  OG1 THR A 157     171.562  96.651 184.412  1.00101.21           O
ATOM   2379  HG1 THR A 157     172.132  97.393 184.150  1.00101.21           H
ATOM   2380  CG2 THR A 157     173.592  95.675 183.673  1.00101.21           C
ATOM   2381 1HG2 THR A 157     174.227  96.441 184.116  1.00101.21           H
ATOM   2382 2HG2 THR A 157     173.299  95.994 182.676  1.00101.21           H
ATOM   2383 3HG2 THR A 157     174.158  94.746 183.611  1.00101.21           H
ATOM   2384  N   CYS A 158     170.643  93.694 186.281  1.00 41.47           N
ATOM   2385  H   CYS A 158     171.577  93.340 186.493  1.00 41.47           H
ATOM   2386  CA  CYS A 158     169.615  93.647 187.310  1.00 41.47           C
ATOM   2387  HA  CYS A 158     168.762  93.090 186.920  1.00 41.47           H
ATOM   2388  C   CYS A 158     169.144  95.048 187.706  1.00 41.47           C
ATOM   2389  O   CYS A 158     167.999  95.229 188.115  1.00 41.47           O
ATOM   2390  CB  CYS A 158     170.174  92.917 188.524  1.00 41.47           C
ATOM   2391 1HB  CYS A 158     170.931  93.546 188.992  1.00 41.47           H
ATOM   2392 2HB  CYS A 158     169.367  92.747 189.238  1.00 41.47           H
ATOM   2393  SG  CYS A 158     170.946  91.343 188.083  1.00 41.47           S
ATOM   2394  HG  CYS A 158     169.942  90.862 187.333  1.00 41.47           H
ATOM   2395  N   LEU A 159     170.000  96.054 187.558  1.00144.39           N
ATOM   2396  H   LEU A 159     170.933  95.877 187.216  1.00144.39           H
ATOM   2397  CA  LEU A 159     169.595  97.425 187.875  1.00144.39           C
ATOM   2398  HA  LEU A 159     168.987  97.387 188.778  1.00144.39           H
ATOM   2399  C   LEU A 159     168.717  98.034 186.786  1.00144.39           C
ATOM   2400  O   LEU A 159     167.773  98.750 187.103  1.00144.39           O
ATOM   2401  CB  LEU A 159     170.786  98.340 188.185  1.00144.39           C
ATOM   2402 1HB  LEU A 159     170.359  99.272 188.546  1.00144.39           H
ATOM   2403 2HB  LEU A 159     171.335  97.910 189.020  1.00144.39           H
ATOM   2404  CG  LEU A 159     171.805  98.729 187.111  1.00144.39           C
ATOM   2405  HG  LEU A 159     171.410  98.475 186.133  1.00144.39           H
ATOM   2406  CD1 LEU A 159     172.026 100.230 187.154  1.00144.39           C
ATOM   2407 1HD1 LEU A 159     172.729 100.508 186.368  1.00144.39           H
ATOM   2408 2HD1 LEU A 159     172.438 100.528 188.119  1.00144.39           H
ATOM   2409 3HD1 LEU A 159     171.087 100.753 186.977  1.00144.39           H
ATOM   2410  CD2 LEU A 159     173.116  97.987 187.321  1.00144.39           C
ATOM   2411 1HD2 LEU A 159     173.805  98.239 186.513  1.00144.39           H
ATOM   2412 2HD2 LEU A 159     172.955  96.911 187.316  1.00144.39           H
ATOM   2413 3HD2 LEU A 159     173.571  98.275 188.270  1.00144.39           H
ATOM   2414  N   LEU A 160     168.948  97.695 185.523  1.00 86.11           N
ATOM   2415  H   LEU A 160     169.755  97.125 185.286  1.00 86.11           H
ATOM   2416  CA  LEU A 160     168.055  98.131 184.449  1.00 86.11           C
ATOM   2417  HA  LEU A 160     167.925  99.212 184.488  1.00 86.11           H
ATOM   2418  C   LEU A 160     166.703  97.474 184.641  1.00 86.11           C
ATOM   2419  O   LEU A 160     165.662  98.103 184.482  1.00 86.11           O
ATOM   2420  CB  LEU A 160     168.597  97.711 183.080  1.00 86.11           C
ATOM   2421 1HB  LEU A 160     169.008  96.708 183.177  1.00 86.11           H
ATOM   2422 2HB  LEU A 160     167.760  97.657 182.383  1.00 86.11           H
ATOM   2423  CG  LEU A 160     169.663  98.615 182.457  1.00 86.11           C
ATOM   2424  HG  LEU A 160     170.410  98.845 183.212  1.00 86.11           H
ATOM   2425  CD1 LEU A 160     170.337  97.887 181.306  1.00 86.11           C
ATOM   2426 1HD1 LEU A 160     171.024  98.561 180.793  1.00 86.11           H
ATOM   2427 2HD1 LEU A 160     169.601  97.518 180.590  1.00 86.11           H
ATOM   2428 3HD1 LEU A 160     170.923  97.059 181.691  1.00 86.11           H
ATOM   2429  CD2 LEU A 160     169.062  99.916 181.959  1.00 86.11           C
ATOM   2430 1HD2 LEU A 160     169.832 100.502 181.455  1.00 86.11           H
ATOM   2431 2HD2 LEU A 160     168.678 100.498 182.797  1.00 86.11           H
ATOM   2432 3HD2 LEU A 160     168.257  99.705 181.260  1.00 86.11           H
ATOM   2433  N   LYS A 161     166.721  96.207 185.028  1.00 97.76           N
ATOM   2434  H   LYS A 161     167.612  95.727 185.130  1.00 97.76           H
ATOM   2435  CA  LYS A 161     165.479  95.481 185.275  1.00 97.76           C
ATOM   2436  HA  LYS A 161     164.857  95.553 184.383  1.00 97.76           H
ATOM   2437  C   LYS A 161     164.713  96.129 186.428  1.00 97.76           C
ATOM   2438  O   LYS A 161     163.514  96.362 186.343  1.00 97.76           O
ATOM   2439  CB  LYS A 161     165.811  94.012 185.565  1.00 97.76           C
ATOM   2440 1HB  LYS A 161     166.518  93.658 184.815  1.00 97.76           H
ATOM   2441 2HB  LYS A 161     166.295  93.951 186.539  1.00 97.76           H
ATOM   2442  CG  LYS A 161     164.620  93.077 185.567  1.00 97.76           C
ATOM   2443 1HG  LYS A 161     164.929  92.122 185.990  1.00 97.76           H
ATOM   2444 2HG  LYS A 161     163.840  93.505 186.193  1.00 97.76           H
ATOM   2445  CD  LYS A 161     164.066  92.829 184.171  1.00 97.76           C
ATOM   2446 1HD  LYS A 161     163.804  93.777 183.712  1.00 97.76           H
ATOM   2447 2HD  LYS A 161     164.826  92.345 183.559  1.00 97.76           H
ATOM   2448  CE  LYS A 161     162.826  91.947 184.234  1.00 97.76           C
ATOM   2449 1HE  LYS A 161     163.090  90.987 184.685  1.00 97.76           H
ATOM   2450 2HE  LYS A 161     162.078  92.436 184.861  1.00 97.76           H
ATOM   2451  NZ  LYS A 161     162.232  91.714 182.885  1.00 97.76           N
ATOM   2452 1HZ  LYS A 161     161.424  91.108 182.966  1.00 97.76           H
ATOM   2453 2HZ  LYS A 161     162.907  91.270 182.271  1.00 97.76           H
ATOM   2454 3HZ  LYS A 161     161.937  92.593 182.480  1.00 97.76           H
ATOM   2455  N   ALA A 162     165.420  96.494 187.486  1.00 62.31           N
ATOM   2456  H   ALA A 162     166.411  96.284 187.521  1.00 62.31           H
ATOM   2457  CA  ALA A 162     164.802  97.171 188.621  1.00 62.31           C
ATOM   2458  HA  ALA A 162     163.986  96.552 188.995  1.00 62.31           H
ATOM   2459  C   ALA A 162     164.210  98.526 188.247  1.00 62.31           C
ATOM   2460  O   ALA A 162     163.169  98.927 188.755  1.00 62.31           O
ATOM   2461  CB  ALA A 162     165.841  97.344 189.720  1.00 62.31           C
ATOM   2462 1HB  ALA A 162     166.304  96.385 189.948  1.00 62.31           H
ATOM   2463 2HB  ALA A 162     165.356  97.730 190.617  1.00 62.31           H
ATOM   2464 3HB  ALA A 162     166.614  98.043 189.401  1.00 62.31           H
ATOM   2465  N   MET A 163     164.898  99.237 187.369  1.00123.62           N
ATOM   2466  H   MET A 163     165.772  98.867 187.005  1.00123.62           H
ATOM   2467  CA  MET A 163     164.467 100.557 186.933  1.00123.62           C
ATOM   2468  HA  MET A 163     164.250 101.166 187.810  1.00123.62           H
ATOM   2469  C   MET A 163     163.212 100.480 186.072  1.00123.62           C
ATOM   2470  O   MET A 163     162.310 101.302 186.203  1.00123.62           O
ATOM   2471  CB  MET A 163     165.620 101.188 186.160  1.00123.62           C
ATOM   2472 1HB  MET A 163     166.521 101.030 186.748  1.00123.62           H
ATOM   2473 2HB  MET A 163     165.739 100.673 185.208  1.00123.62           H
ATOM   2474  CG  MET A 163     165.487 102.667 185.900  1.00123.62           C
ATOM   2475 1HG  MET A 163     164.602 102.854 185.291  1.00123.62           H
ATOM   2476 2HG  MET A 163     165.390 103.194 186.846  1.00123.62           H
ATOM   2477  SD  MET A 163     166.950 103.251 185.032  1.00123.62           S
ATOM   2478  CE  MET A 163     168.299 103.095 186.225  1.00123.62           C
ATOM   2479 1HE  MET A 163     169.209 103.501 185.784  1.00123.62           H
ATOM   2480 2HE  MET A 163     168.461 102.045 186.471  1.00123.62           H
ATOM   2481 3HE  MET A 163     168.061 103.652 187.130  1.00123.62           H
ATOM   2482  N   LEU A 164     163.122  99.475 185.215  1.00126.76           N
ATOM   2483  H   LEU A 164     163.900  98.827 185.111  1.00126.76           H
ATOM   2484  CA  LEU A 164     161.929  99.292 184.390  1.00126.76           C
ATOM   2485  HA  LEU A 164     161.670 100.242 183.924  1.00126.76           H
ATOM   2486  C   LEU A 164     160.730  98.859 185.233  1.00126.76           C
ATOM   2487  O   LEU A 164     159.621  99.347 185.026  1.00126.76           O
ATOM   2488  CB  LEU A 164     162.207  98.263 183.288  1.00126.76           C
ATOM   2489 1HB  LEU A 164     162.603  97.366 183.763  1.00126.76           H
ATOM   2490 2HB  LEU A 164     161.255  98.002 182.826  1.00126.76           H
ATOM   2491  CG  LEU A 164     163.171  98.684 182.165  1.00126.76           C
ATOM   2492  HG  LEU A 164     164.100  99.034 182.610  1.00126.76           H
ATOM   2493  CD1 LEU A 164     163.499  97.498 181.261  1.00126.76           C
ATOM   2494 1HD1 LEU A 164     164.201  97.810 180.489  1.00126.76           H
ATOM   2495 2HD1 LEU A 164     162.587  97.122 180.793  1.00126.76           H
ATOM   2496 3HD1 LEU A 164     163.952  96.704 181.855  1.00126.76           H
ATOM   2497  CD2 LEU A 164     162.597  99.818 181.318  1.00126.76           C
ATOM   2498 1HD2 LEU A 164     163.270 100.036 180.489  1.00126.76           H
ATOM   2499 2HD2 LEU A 164     162.494 100.717 181.921  1.00126.76           H
ATOM   2500 3HD2 LEU A 164     161.624  99.531 180.913  1.00126.76           H
ATOM   2501  N   ASN A 165     160.951  97.996 186.215  1.00134.83           N
ATOM   2502  H   ASN A 165     161.887  97.620 186.340  1.00134.83           H
ATOM   2503  CA  ASN A 165     159.882  97.513 187.102  1.00134.83           C
ATOM   2504  HA  ASN A 165     158.970  97.396 186.516  1.00134.83           H
ATOM   2505  C   ASN A 165     159.540  98.451 188.271  1.00134.83           C
ATOM   2506  O   ASN A 165     158.778  98.092 189.169  1.00134.83           O
ATOM   2507  CB  ASN A 165     160.260  96.135 187.661  1.00134.83           C
ATOM   2508 1HB  ASN A 165     161.265  96.168 188.078  1.00134.83           H
ATOM   2509 2HB  ASN A 165     159.562  95.877 188.453  1.00134.83           H
ATOM   2510  CG  ASN A 165     160.175  95.039 186.630  1.00134.83           C
ATOM   2511  OD1 ASN A 165     161.001  94.915 185.742  1.00134.83           O
ATOM   2512  ND2 ASN A 165     159.184  94.207 186.760  1.00134.83           N
ATOM   2513 1HD2 ASN A 165     159.108  93.448 186.096  1.00134.83           H
ATOM   2514 2HD2 ASN A 165     158.505  94.330 187.498  1.00134.83           H
ATOM   2515  N   LEU A 166     160.120  99.642 188.298  1.00125.88           N
ATOM   2516  H   LEU A 166     160.755  99.897 187.556  1.00125.88           H
ATOM   2517  CA  LEU A 166     159.873 100.609 189.368  1.00125.88           C
ATOM   2518  HA  LEU A 166     160.003 100.109 190.327  1.00125.88           H
ATOM   2519  C   LEU A 166     158.459 101.200 189.303  1.00125.88           C
ATOM   2520  O   LEU A 166     158.106 101.860 188.324  1.00125.88           O
ATOM   2521  CB  LEU A 166     160.927 101.720 189.237  1.00125.88           C
ATOM   2522 1HB  LEU A 166     161.887 101.209 189.183  1.00125.88           H
ATOM   2523 2HB  LEU A 166     160.776 102.198 188.270  1.00125.88           H
ATOM   2524  CG  LEU A 166     161.101 102.847 190.270  1.00125.88           C
ATOM   2525  HG  LEU A 166     161.156 102.404 191.264  1.00125.88           H
ATOM   2526  CD1 LEU A 166     162.418 103.558 189.985  1.00125.88           C
ATOM   2527 1HD1 LEU A 166     162.609 104.309 190.753  1.00125.88           H
ATOM   2528 2HD1 LEU A 166     162.375 104.057 189.012  1.00125.88           H
ATOM   2529 3HD1 LEU A 166     163.241 102.847 189.981  1.00125.88           H
ATOM   2530  CD2 LEU A 166     160.008 103.902 190.267  1.00125.88           C
ATOM   2531 1HD2 LEU A 166     160.285 104.725 190.927  1.00125.88           H
ATOM   2532 2HD2 LEU A 166     159.071 103.474 190.600  1.00125.88           H
ATOM   2533 3HD2 LEU A 166     159.879 104.298 189.259  1.00125.88           H
ATOM   2534  N   HIS A 167     157.696 101.074 190.382  1.00 53.85           N
ATOM   2535  H   HIS A 167     157.965 100.435 191.116  1.00 53.85           H
ATOM   2536  CA  HIS A 167     156.473 101.862 190.569  1.00 53.85           C
ATOM   2537  HA  HIS A 167     156.287 102.478 189.691  1.00 53.85           H
ATOM   2538  C   HIS A 167     156.661 102.757 191.796  1.00 53.85           C
ATOM   2539  O   HIS A 167     157.059 102.255 192.839  1.00 53.85           O
ATOM   2540  CB  HIS A 167     155.264 100.956 190.819  1.00 53.85           C
ATOM   2541 1HB  HIS A 167     155.390 100.467 191.785  1.00 53.85           H
ATOM   2542 2HB  HIS A 167     154.368 101.573 190.868  1.00 53.85           H
ATOM   2543  CG  HIS A 167     155.070  99.888 189.788  1.00 53.85           C
ATOM   2544  ND1 HIS A 167     155.625  98.636 189.869  1.00 53.85           N
ATOM   2545  HD1 HIS A 167     156.285  98.326 190.577  1.00 53.85           H
ATOM   2546  CD2 HIS A 167     154.300  99.858 188.669  1.00 53.85           C
ATOM   2547  HD2 HIS A 167     153.709 100.687 188.305  1.00 53.85           H
ATOM   2548  CE1 HIS A 167     155.168  97.905 188.859  1.00 53.85           C
ATOM   2549  HE1 HIS A 167     155.433  96.869 188.689  1.00 53.85           H
ATOM   2550  NE2 HIS A 167     154.361  98.608 188.086  1.00 53.85           N
ATOM   2551  N   ASP A 168     156.425 104.058 191.687  1.00 37.77           N
ATOM   2552  H   ASP A 168     156.227 104.438 190.759  1.00 37.77           H
ATOM   2553  CA  ASP A 168     156.385 104.992 192.832  1.00 37.77           C
ATOM   2554  HA  ASP A 168     156.378 106.002 192.420  1.00 37.77           H
ATOM   2555  C   ASP A 168     157.552 104.909 193.836  1.00 37.77           C
ATOM   2556  O   ASP A 168     157.352 104.956 195.053  1.00 37.77           O
ATOM   2557  CB  ASP A 168     155.071 104.815 193.609  1.00 37.77           C
ATOM   2558 1HB  ASP A 168     155.059 103.827 194.066  1.00 37.77           H
ATOM   2559 2HB  ASP A 168     155.012 105.567 194.396  1.00 37.77           H
ATOM   2560  CG  ASP A 168     153.848 104.950 192.735  1.00 37.77           C
ATOM   2561  OD1 ASP A 168     153.726 105.933 191.968  1.00 37.77           O
ATOM   2562  OD2 ASP A 168     152.963 104.067 192.809  1.00 37.77           O
ATOM   2563  N   GLY A 169     158.774 104.718 193.361  1.00 21.75           N
ATOM   2564  H   GLY A 169     158.926 104.713 192.363  1.00 21.75           H
ATOM   2565  CA  GLY A 169     159.907 104.546 194.263  1.00 21.75           C
ATOM   2566 1HA  GLY A 169     160.816 104.784 193.712  1.00 21.75           H
ATOM   2567 2HA  GLY A 169     159.822 105.269 195.075  1.00 21.75           H
ATOM   2568  C   GLY A 169     160.090 103.168 194.885  1.00 21.75           C
ATOM   2569  O   GLY A 169     160.736 103.032 195.916  1.00 21.75           O
ATOM   2570  N   GLN A 170     159.551 102.121 194.271  1.00105.99           N
ATOM   2571  H   GLN A 170     158.954 102.275 193.467  1.00105.99           H
ATOM   2572  CA  GLN A 170     159.753 100.739 194.742  1.00105.99           C
ATOM   2573  HA  GLN A 170     159.392 100.639 195.765  1.00105.99           H
ATOM   2574  C   GLN A 170     161.207 100.277 194.713  1.00105.99           C
ATOM   2575  O   GLN A 170     161.585  99.332 195.397  1.00105.99           O
ATOM   2576  CB  GLN A 170     159.004  99.756 193.838  1.00105.99           C
ATOM   2577 1HB  GLN A 170     158.965 100.176 192.834  1.00105.99           H
ATOM   2578 2HB  GLN A 170     159.583  98.835 193.788  1.00105.99           H
ATOM   2579  CG  GLN A 170     157.601  99.383 194.288  1.00105.99           C
ATOM   2580 1HG  GLN A 170     157.653  98.954 195.287  1.00105.99           H
ATOM   2581 2HG  GLN A 170     156.979 100.270 194.327  1.00105.99           H
ATOM   2582  CD  GLN A 170     156.957  98.381 193.354  1.00105.99           C
ATOM   2583  OE1 GLN A 170     157.334  98.263 192.190  1.00105.99           O
ATOM   2584  NE2 GLN A 170     155.998  97.644 193.845  1.00105.99           N
ATOM   2585 1HE2 GLN A 170     155.567  96.938 193.264  1.00105.99           H
ATOM   2586 2HE2 GLN A 170     155.706  97.765 194.802  1.00105.99           H
ATOM   2587  N   ASN A 171     162.003 100.901 193.862  1.00103.70           N
ATOM   2588  H   ASN A 171     161.665 101.714 193.376  1.00103.70           H
ATOM   2589  CA  ASN A 171     163.372 100.461 193.628  1.00103.70           C
ATOM   2590  HA  ASN A 171     163.400  99.373 193.589  1.00103.70           H
ATOM   2591  C   ASN A 171     164.297 100.929 194.744  1.00103.70           C
ATOM   2592  O   ASN A 171     164.634 102.108 194.823  1.00103.70           O
ATOM   2593  CB  ASN A 171     163.835 101.027 192.288  1.00103.70           C
ATOM   2594 1HB  ASN A 171     163.113 100.748 191.522  1.00103.70           H
ATOM   2595 2HB  ASN A 171     163.877 102.113 192.356  1.00103.70           H
ATOM   2596  CG  ASN A 171     165.189 100.530 191.870  1.00103.70           C
ATOM   2597  OD1 ASN A 171     165.998 100.060 192.654  1.00103.70           O
ATOM   2598  ND2 ASN A 171     165.441 100.624 190.599  1.00103.70           N
ATOM   2599 1HD2 ASN A 171     166.353 100.354 190.274  1.00103.70           H
ATOM   2600 2HD2 ASN A 171     164.736 100.958 189.967  1.00103.70           H
ATOM   2601  N   THR A 172     164.730  99.996 195.576  1.00 95.74           N
ATOM   2602  H   THR A 172     164.377  99.040 195.486  1.00 95.74           H
ATOM   2603  CA  THR A 172     165.682 100.266 196.654  1.00 95.74           C
ATOM   2604  HA  THR A 172     165.970 101.315 196.637  1.00 95.74           H
ATOM   2605  C   THR A 172     166.933  99.415 196.469  1.00 95.74           C
ATOM   2606  O   THR A 172     167.860  99.445 197.272  1.00 95.74           O
ATOM   2607  CB  THR A 172     165.052  99.952 198.026  1.00 95.74           C
ATOM   2608  HB  THR A 172     165.772 100.179 198.811  1.00 95.74           H
ATOM   2609  OG1 THR A 172     164.690  98.568 198.101  1.00 95.74           O
ATOM   2610  HG1 THR A 172     164.514  98.220 197.214  1.00 95.74           H
ATOM   2611  CG2 THR A 172     163.787 100.770 198.262  1.00 95.74           C
ATOM   2612 1HG2 THR A 172     163.465 100.635 199.293  1.00 95.74           H
ATOM   2613 2HG2 THR A 172     162.994 100.436 197.594  1.00 95.74           H
ATOM   2614 3HG2 THR A 172     163.990 101.828 198.091  1.00 95.74           H
ATOM   2615  N   THR A 173     166.948  98.635 195.397  1.00192.60           N
ATOM   2616  H   THR A 173     166.172  98.668 194.749  1.00192.60           H
ATOM   2617  CA  THR A 173     168.010  97.661 195.166  1.00192.60           C
ATOM   2618  HA  THR A 173     168.309  97.276 196.137  1.00192.60           H
ATOM   2619  C   THR A 173     169.270  98.187 194.498  1.00192.60           C
ATOM   2620  O   THR A 173     170.328  97.558 194.613  1.00192.60           O
ATOM   2621  CB  THR A 173     167.485  96.468 194.319  1.00192.60           C
ATOM   2622  HB  THR A 173     166.657  95.996 194.844  1.00192.60           H
ATOM   2623  OG1 THR A 173     168.526  95.510 194.099  1.00192.60           O
ATOM   2624  HG1 THR A 173     169.324  96.003 193.877  1.00192.60           H
ATOM   2625  CG2 THR A 173     167.019  96.891 192.960  1.00192.60           C
ATOM   2626 1HG2 THR A 173     166.647  96.020 192.439  1.00192.60           H
ATOM   2627 2HG2 THR A 173     167.829  97.333 192.385  1.00192.60           H
ATOM   2628 3HG2 THR A 173     166.199  97.598 193.051  1.00192.60           H
ATOM   2629  N   ILE A 174     169.187  99.293 193.770  1.00 66.07           N
ATOM   2630  H   ILE A 174     168.310  99.795 193.700  1.00 66.07           H
ATOM   2631  CA  ILE A 174     170.367  99.782 193.051  1.00 66.07           C
ATOM   2632  HA  ILE A 174     170.721  98.950 192.446  1.00 66.07           H
ATOM   2633  C   ILE A 174     171.541 100.111 193.989  1.00 66.07           C
ATOM   2634  O   ILE A 174     172.645  99.672 193.679  1.00 66.07           O
ATOM   2635  CB  ILE A 174     170.051 100.928 192.034  1.00 66.07           C
ATOM   2636  HB  ILE A 174     169.620 101.781 192.560  1.00 66.07           H
ATOM   2637  CG1 ILE A 174     169.049 100.399 190.987  1.00 66.07           C
ATOM   2638 1HG1 ILE A 174     169.483  99.512 190.530  1.00 66.07           H
ATOM   2639 2HG1 ILE A 174     168.149 100.083 191.499  1.00 66.07           H
ATOM   2640  CG2 ILE A 174     171.339 101.384 191.304  1.00 66.07           C
ATOM   2641 1HG2 ILE A 174     171.128 102.232 190.652  1.00 66.07           H
ATOM   2642 2HG2 ILE A 174     171.764 100.566 190.720  1.00 66.07           H
ATOM   2643 3HG2 ILE A 174     172.075 101.718 192.031  1.00 66.07           H
ATOM   2644  CD1 ILE A 174     168.639 101.368 189.852  1.00 66.07           C
ATOM   2645 1HD1 ILE A 174     167.890 100.893 189.220  1.00 66.07           H
ATOM   2646 2HD1 ILE A 174     169.499 101.618 189.231  1.00 66.07           H
ATOM   2647 3HD1 ILE A 174     168.227 102.282 190.279  1.00 66.07           H
ATOM   2648  N   PRO A 175     171.348 100.787 195.145  1.00129.70           N
ATOM   2649  CA  PRO A 175     172.561 100.949 195.964  1.00129.70           C
ATOM   2650  HA  PRO A 175     173.254 101.607 195.442  1.00129.70           H
ATOM   2651  C   PRO A 175     173.324  99.671 196.345  1.00129.70           C
ATOM   2652  O   PRO A 175     174.550  99.650 196.220  1.00129.70           O
ATOM   2653  CB  PRO A 175     172.035 101.656 197.216  1.00129.70           C
ATOM   2654 1HB  PRO A 175     171.777 100.925 197.973  1.00129.70           H
ATOM   2655 2HB  PRO A 175     172.773 102.360 197.600  1.00129.70           H
ATOM   2656  CG  PRO A 175     170.832 102.351 196.800  1.00129.70           C
ATOM   2657 1HG  PRO A 175     170.172 102.523 197.649  1.00129.70           H
ATOM   2658 2HG  PRO A 175     171.098 103.298 196.339  1.00129.70           H
ATOM   2659  CD  PRO A 175     170.195 101.438 195.799  1.00129.70           C
ATOM   2660 1HD  PRO A 175     169.587 100.693 196.304  1.00129.70           H
ATOM   2661 2HD  PRO A 175     169.602 102.008 195.083  1.00129.70           H
ATOM   2662  N   LEU A 176     172.650  98.582 196.706  1.00146.65           N
ATOM   2663  H   LEU A 176     171.655  98.637 196.869  1.00146.65           H
ATOM   2664  CA  LEU A 176     173.352  97.315 196.936  1.00146.65           C
ATOM   2665  HA  LEU A 176     174.185  97.515 197.609  1.00146.65           H
ATOM   2666  C   LEU A 176     173.927  96.721 195.654  1.00146.65           C
ATOM   2667  O   LEU A 176     175.008  96.160 195.668  1.00146.65           O
ATOM   2668  CB  LEU A 176     172.456  96.261 197.600  1.00146.65           C
ATOM   2669 1HB  LEU A 176     172.061  96.675 198.526  1.00146.65           H
ATOM   2670 2HB  LEU A 176     171.614  96.061 196.939  1.00146.65           H
ATOM   2671  CG  LEU A 176     173.153  94.913 197.905  1.00146.65           C
ATOM   2672  HG  LEU A 176     173.395  94.456 196.947  1.00146.65           H
ATOM   2673  CD1 LEU A 176     174.439  94.923 198.738  1.00146.65           C
ATOM   2674 1HD1 LEU A 176     174.925  93.952 198.673  1.00146.65           H
ATOM   2675 2HD1 LEU A 176     174.219  95.109 199.784  1.00146.65           H
ATOM   2676 3HD1 LEU A 176     175.133  95.672 198.366  1.00146.65           H
ATOM   2677  CD2 LEU A 176     172.218  93.986 198.607  1.00146.65           C
ATOM   2678 1HD2 LEU A 176     172.685  93.010 198.717  1.00146.65           H
ATOM   2679 2HD2 LEU A 176     171.316  93.872 198.036  1.00146.65           H
ATOM   2680 3HD2 LEU A 176     171.964  94.388 199.586  1.00146.65           H
ATOM   2681  N   LEU A 177     173.238  96.841 194.531  1.00 65.11           N
ATOM   2682  H   LEU A 177     172.351  97.336 194.534  1.00 65.11           H
ATOM   2683  CA  LEU A 177     173.771  96.304 193.275  1.00 65.11           C
ATOM   2684  HA  LEU A 177     173.983  95.242 193.395  1.00 65.11           H
ATOM   2685  C   LEU A 177     175.088  96.988 192.924  1.00 65.11           C
ATOM   2686  O   LEU A 177     176.041  96.344 192.484  1.00 65.11           O
ATOM   2687  CB  LEU A 177     172.759  96.502 192.142  1.00 65.11           C
ATOM   2688 1HB  LEU A 177     172.326  97.493 192.246  1.00 65.11           H
ATOM   2689 2HB  LEU A 177     173.286  96.469 191.189  1.00 65.11           H
ATOM   2690  CG  LEU A 177     171.630  95.465 192.097  1.00 65.11           C
ATOM   2691  HG  LEU A 177     171.271  95.293 193.111  1.00 65.11           H
ATOM   2692  CD1 LEU A 177     170.458  95.947 191.264  1.00 65.11           C
ATOM   2693 1HD1 LEU A 177     169.646  95.221 191.312  1.00 65.11           H
ATOM   2694 2HD1 LEU A 177     170.773  96.068 190.231  1.00 65.11           H
ATOM   2695 3HD1 LEU A 177     170.101  96.902 191.646  1.00 65.11           H
ATOM   2696  CD2 LEU A 177     172.143  94.150 191.519  1.00 65.11           C
ATOM   2697 1HD2 LEU A 177     171.338  93.420 191.473  1.00 65.11           H
ATOM   2698 2HD2 LEU A 177     172.944  93.744 192.137  1.00 65.11           H
ATOM   2699 3HD2 LEU A 177     172.537  94.308 190.513  1.00 65.11           H
ATOM   2700  N   LEU A 178     175.163  98.288 193.158  1.00 60.48           N
ATOM   2701  H   LEU A 178     174.347  98.788 193.504  1.00 60.48           H
ATOM   2702  CA  LEU A 178     176.401  99.020 192.924  1.00 60.48           C
ATOM   2703  HA  LEU A 178     176.795  98.745 191.946  1.00 60.48           H
ATOM   2704  C   LEU A 178     177.444  98.644 193.974  1.00 60.48           C
ATOM   2705  O   LEU A 178     178.613  98.473 193.645  1.00 60.48           O
ATOM   2706  CB  LEU A 178     176.140 100.528 192.945  1.00 60.48           C
ATOM   2707 1HB  LEU A 178     175.762 100.786 193.932  1.00 60.48           H
ATOM   2708 2HB  LEU A 178     177.090 101.040 192.808  1.00 60.48           H
ATOM   2709  CG  LEU A 178     175.143 101.071 191.907  1.00 60.48           C
ATOM   2710  HG  LEU A 178     174.200 100.556 192.040  1.00 60.48           H
ATOM   2711  CD1 LEU A 178     174.894 102.549 192.146  1.00 60.48           C
ATOM   2712 1HD1 LEU A 178     174.059 102.888 191.534  1.00 60.48           H
ATOM   2713 2HD1 LEU A 178     175.772 103.126 191.885  1.00 60.48           H
ATOM   2714 3HD1 LEU A 178     174.654 102.720 193.196  1.00 60.48           H
ATOM   2715  CD2 LEU A 178     175.557 100.859 190.461  1.00 60.48           C
ATOM   2716 1HD2 LEU A 178     174.802 101.288 189.806  1.00 60.48           H
ATOM   2717 2HD2 LEU A 178     175.635  99.793 190.249  1.00 60.48           H
ATOM   2718 3HD2 LEU A 178     176.516 101.336 190.269  1.00 60.48           H
ATOM   2719  N   GLU A 179     177.036  98.463 195.221  1.00 78.22           N
ATOM   2720  H   GLU A 179     176.065  98.626 195.468  1.00 78.22           H
ATOM   2721  CA  GLU A 179     177.975  98.067 196.270  1.00 78.22           C
ATOM   2722  HA  GLU A 179     178.812  98.766 196.257  1.00 78.22           H
ATOM   2723  C   GLU A 179     178.550  96.673 196.033  1.00 78.22           C
ATOM   2724  O   GLU A 179     179.743  96.486 196.197  1.00 78.22           O
ATOM   2725  CB  GLU A 179     177.309  98.146 197.651  1.00 78.22           C
ATOM   2726 1HB  GLU A 179     176.950  99.164 197.800  1.00 78.22           H
ATOM   2727 2HB  GLU A 179     176.444  97.486 197.648  1.00 78.22           H
ATOM   2728  CG  GLU A 179     178.186  97.749 198.850  1.00 78.22           C
ATOM   2729 1HG  GLU A 179     177.556  97.723 199.739  1.00 78.22           H
ATOM   2730 2HG  GLU A 179     178.564  96.739 198.690  1.00 78.22           H
ATOM   2731  CD  GLU A 179     179.373  98.677 199.116  1.00 78.22           C
ATOM   2732  OE1 GLU A 179     179.535  99.738 198.477  1.00 78.22           O
ATOM   2733  OE2 GLU A 179     180.185  98.348 200.011  1.00 78.22           O
ATOM   2734  N   ILE A 180     177.770  95.695 195.594  1.00 43.02           N
ATOM   2735  H   ILE A 180     176.773  95.857 195.467  1.00 43.02           H
ATOM   2736  CA  ILE A 180     178.334  94.370 195.311  1.00 43.02           C
ATOM   2737  HA  ILE A 180     178.932  94.057 196.167  1.00 43.02           H
ATOM   2738  C   ILE A 180     179.276  94.506 194.116  1.00 43.02           C
ATOM   2739  O   ILE A 180     180.367  93.945 194.124  1.00 43.02           O
ATOM   2740  CB  ILE A 180     177.253  93.275 195.057  1.00 43.02           C
ATOM   2741  HB  ILE A 180     176.595  93.600 194.249  1.00 43.02           H
ATOM   2742  CG1 ILE A 180     176.430  93.058 196.338  1.00 43.02           C
ATOM   2743 1HG1 ILE A 180     177.090  92.665 197.111  1.00 43.02           H
ATOM   2744 2HG1 ILE A 180     176.069  94.024 196.671  1.00 43.02           H
ATOM   2745  CG2 ILE A 180     177.902  91.929 194.669  1.00 43.02           C
ATOM   2746 1HG2 ILE A 180     177.139  91.191 194.425  1.00 43.02           H
ATOM   2747 2HG2 ILE A 180     178.520  91.554 195.487  1.00 43.02           H
ATOM   2748 3HG2 ILE A 180     178.529  92.058 193.791  1.00 43.02           H
ATOM   2749  CD1 ILE A 180     175.217  92.119 196.215  1.00 43.02           C
ATOM   2750 1HD1 ILE A 180     174.662  92.120 197.151  1.00 43.02           H
ATOM   2751 2HD1 ILE A 180     175.541  91.100 196.004  1.00 43.02           H
ATOM   2752 3HD1 ILE A 180     174.568  92.469 195.415  1.00 43.02           H
ATOM   2753  N   ALA A 181     178.930  95.322 193.130  1.00 29.03           N
ATOM   2754  H   ALA A 181     178.035  95.798 193.152  1.00 29.03           H
ATOM   2755  CA  ALA A 181     179.839  95.558 192.009  1.00 29.03           C
ATOM   2756  HA  ALA A 181     180.081  94.595 191.557  1.00 29.03           H
ATOM   2757  C   ALA A 181     181.163  96.191 192.468  1.00 29.03           C
ATOM   2758  O   ALA A 181     182.196  95.988 191.849  1.00 29.03           O
ATOM   2759  CB  ALA A 181     179.148  96.430 190.951  1.00 29.03           C
ATOM   2760 1HB  ALA A 181     178.252  95.925 190.590  1.00 29.03           H
ATOM   2761 2HB  ALA A 181     179.828  96.588 190.114  1.00 29.03           H
ATOM   2762 3HB  ALA A 181     178.875  97.395 191.373  1.00 29.03           H
ATOM   2763  N   ARG A 182     181.139  96.949 193.557  1.00108.64           N
ATOM   2764  H   ARG A 182     180.245  97.132 194.004  1.00108.64           H
ATOM   2765  CA  ARG A 182     182.348  97.541 194.143  1.00108.64           C
ATOM   2766  HA  ARG A 182     183.024  97.841 193.341  1.00108.64           H
ATOM   2767  C   ARG A 182     183.106  96.587 195.072  1.00108.64           C
ATOM   2768  O   ARG A 182     184.324  96.673 195.206  1.00108.64           O
ATOM   2769  CB  ARG A 182     181.931  98.781 194.941  1.00108.64           C
ATOM   2770 1HB  ARG A 182     181.217  99.350 194.346  1.00108.64           H
ATOM   2771 2HB  ARG A 182     181.429  98.451 195.849  1.00108.64           H
ATOM   2772  CG  ARG A 182     183.074  99.709 195.313  1.00108.64           C
ATOM   2773 1HG  ARG A 182     183.872  99.140 195.785  1.00108.64           H
ATOM   2774 2HG  ARG A 182     183.464 100.170 194.407  1.00108.64           H
ATOM   2775  CD  ARG A 182     182.623 100.796 196.278  1.00108.64           C
ATOM   2776 1HD  ARG A 182     183.413 101.543 196.360  1.00108.64           H
ATOM   2777 2HD  ARG A 182     181.732 101.282 195.878  1.00108.64           H
ATOM   2778  NE  ARG A 182     182.331 100.260 197.617  1.00108.64           N
ATOM   2779  HE  ARG A 182     181.355 100.077 197.839  1.00108.64           H
ATOM   2780  CZ  ARG A 182     183.220 100.016 198.571  1.00108.64           C
ATOM   2781  NH1 ARG A 182     184.510 100.177 198.433  1.00108.64           N
ATOM   2782 1HH1 ARG A 182     184.887 100.523 197.564  1.00108.64           H
ATOM   2783 2HH1 ARG A 182     185.128  99.929 199.193  1.00108.64           H
ATOM   2784  NH2 ARG A 182     182.806  99.554 199.710  1.00108.64           N
ATOM   2785 1HH2 ARG A 182     181.828  99.314 199.829  1.00108.64           H
ATOM   2786 2HH2 ARG A 182     183.461  99.448 200.465  1.00108.64           H
ATOM   2787  N   GLN A 183     182.401  95.702 195.758  1.00 74.34           N
ATOM   2788  H   GLN A 183     181.390  95.699 195.664  1.00 74.34           H
ATOM   2789  CA  GLN A 183     183.032  94.760 196.684  1.00 74.34           C
ATOM   2790  HA  GLN A 183     183.821  95.264 197.241  1.00 74.34           H
ATOM   2791  C   GLN A 183     183.647  93.580 195.941  1.00 74.34           C
ATOM   2792  O   GLN A 183     184.780  93.177 196.209  1.00 74.34           O
ATOM   2793  CB  GLN A 183     181.998  94.195 197.665  1.00 74.34           C
ATOM   2794 1HB  GLN A 183     181.157  93.810 197.088  1.00 74.34           H
ATOM   2795 2HB  GLN A 183     182.454  93.361 198.199  1.00 74.34           H
ATOM   2796  CG  GLN A 183     181.475  95.181 198.703  1.00 74.34           C
ATOM   2797 1HG  GLN A 183     182.304  95.509 199.329  1.00 74.34           H
ATOM   2798 2HG  GLN A 183     181.060  96.054 198.209  1.00 74.34           H
ATOM   2799  CD  GLN A 183     180.402  94.573 199.588  1.00 74.34           C
ATOM   2800  OE1 GLN A 183     179.608  93.729 199.171  1.00 74.34           O
ATOM   2801  NE2 GLN A 183     180.375  94.981 200.826  1.00 74.34           N
ATOM   2802 1HE2 GLN A 183     179.735  94.547 201.472  1.00 74.34           H
ATOM   2803 2HE2 GLN A 183     180.981  95.731 201.123  1.00 74.34           H
ATOM   2804  N   THR A 184     182.873  92.991 195.044  1.00 44.60           N
ATOM   2805  H   THR A 184     181.940  93.358 194.864  1.00 44.60           H
ATOM   2806  CA  THR A 184     183.259  91.771 194.346  1.00 44.60           C
ATOM   2807  HA  THR A 184     183.734  91.090 195.051  1.00 44.60           H
ATOM   2808  C   THR A 184     184.220  92.046 193.199  1.00 44.60           C
ATOM   2809  O   THR A 184     185.100  91.233 192.914  1.00 44.60           O
ATOM   2810  CB  THR A 184     181.976  91.100 193.796  1.00 44.60           C
ATOM   2811  HB  THR A 184     181.542  91.731 193.019  1.00 44.60           H
ATOM   2812  OG1 THR A 184     181.041  90.972 194.870  1.00 44.60           O
ATOM   2813  HG1 THR A 184     181.487  90.557 195.618  1.00 44.60           H
ATOM   2814  CG2 THR A 184     182.201  89.717 193.243  1.00 44.60           C
ATOM   2815 1HG2 THR A 184     181.243  89.284 192.957  1.00 44.60           H
ATOM   2816 2HG2 THR A 184     182.664  89.089 194.003  1.00 44.60           H
ATOM   2817 3HG2 THR A 184     182.840  89.768 192.361  1.00 44.60           H
ATOM   2818  N   ASP A 185     184.057  93.181 192.535  1.00108.71           N
ATOM   2819  H   ASP A 185     183.394  93.871 192.863  1.00108.71           H
ATOM   2820  CA  ASP A 185     184.778  93.489 191.298  1.00108.71           C
ATOM   2821  HA  ASP A 185     185.626  92.818 191.175  1.00108.71           H
ATOM   2822  C   ASP A 185     185.326  94.912 191.392  1.00108.71           C
ATOM   2823  O   ASP A 185     185.184  95.545 192.441  1.00108.71           O
ATOM   2824  CB  ASP A 185     183.821  93.291 190.116  1.00108.71           C
ATOM   2825 1HB  ASP A 185     182.871  93.780 190.331  1.00108.71           H
ATOM   2826 2HB  ASP A 185     184.242  93.749 189.224  1.00108.71           H
ATOM   2827  CG  ASP A 185     183.577  91.819 189.823  1.00108.71           C
ATOM   2828  OD1 ASP A 185     184.550  91.023 189.786  1.00108.71           O
ATOM   2829  OD2 ASP A 185     182.409  91.428 189.608  1.00108.71           O
ATOM   2830  N   SER A 186     186.024  95.408 190.380  1.00 38.51           N
ATOM   2831  H   SER A 186     186.150  94.872 189.525  1.00 38.51           H
ATOM   2832  CA  SER A 186     186.588  96.758 190.451  1.00 38.51           C
ATOM   2833  HA  SER A 186     187.000  96.928 191.442  1.00 38.51           H
ATOM   2834  C   SER A 186     185.483  97.783 190.197  1.00 38.51           C
ATOM   2835  O   SER A 186     184.463  97.467 189.575  1.00 38.51           O
ATOM   2836  CB  SER A 186     187.719  96.917 189.438  1.00 38.51           C
ATOM   2837 1HB  SER A 186     188.124  97.928 189.495  1.00 38.51           H
ATOM   2838 2HB  SER A 186     188.506  96.204 189.682  1.00 38.51           H
ATOM   2839  OG  SER A 186     187.264  96.657 188.127  1.00 38.51           O
ATOM   2840  HG  SER A 186     188.037  96.593 187.552  1.00 38.51           H
ATOM   2841  N   LEU A 187     185.657  99.007 190.683  1.00142.54           N
ATOM   2842  H   LEU A 187     186.511  99.244 191.177  1.00142.54           H
ATOM   2843  CA  LEU A 187     184.638 100.041 190.505  1.00142.54           C
ATOM   2844  HA  LEU A 187     183.705  99.678 190.928  1.00142.54           H
ATOM   2845  C   LEU A 187     184.439 100.312 189.013  1.00142.54           C
ATOM   2846  O   LEU A 187     185.393 100.272 188.228  1.00142.54           O
ATOM   2847  CB  LEU A 187     185.023 101.346 191.230  1.00142.54           C
ATOM   2848 1HB  LEU A 187     185.281 101.096 192.259  1.00142.54           H
ATOM   2849 2HB  LEU A 187     185.922 101.726 190.748  1.00142.54           H
ATOM   2850  CG  LEU A 187     184.001 102.505 191.270  1.00142.54           C
ATOM   2851  HG  LEU A 187     183.697 102.727 190.249  1.00142.54           H
ATOM   2852  CD1 LEU A 187     182.742 102.177 192.072  1.00142.54           C
ATOM   2853 1HD1 LEU A 187     182.030 103.000 191.988  1.00142.54           H
ATOM   2854 2HD1 LEU A 187     182.994 102.038 193.124  1.00142.54           H
ATOM   2855 3HD1 LEU A 187     182.272 101.275 191.692  1.00142.54           H
ATOM   2856  CD2 LEU A 187     184.614 103.771 191.841  1.00142.54           C
ATOM   2857 1HD2 LEU A 187     183.873 104.572 191.853  1.00142.54           H
ATOM   2858 2HD2 LEU A 187     185.449 104.085 191.217  1.00142.54           H
ATOM   2859 3HD2 LEU A 187     184.970 103.597 192.858  1.00142.54           H
ATOM   2860  N   LYS A 188     183.196 100.613 188.658  1.00120.50           N
ATOM   2861  H   LYS A 188     182.482 100.500 189.371  1.00120.50           H
ATOM   2862  CA  LYS A 188     182.768 101.144 187.355  1.00120.50           C
ATOM   2863  HA  LYS A 188     181.752 101.472 187.516  1.00120.50           H
ATOM   2864  C   LYS A 188     182.681 100.144 186.196  1.00120.50           C
ATOM   2865  O   LYS A 188     181.892 100.368 185.283  1.00120.50           O
ATOM   2866  CB  LYS A 188     183.555 102.420 186.974  1.00120.50           C
ATOM   2867 1HB  LYS A 188     183.634 103.055 187.856  1.00120.50           H
ATOM   2868 2HB  LYS A 188     184.562 102.122 186.689  1.00120.50           H
ATOM   2869  CG  LYS A 188     182.988 103.272 185.822  1.00120.50           C
ATOM   2870 1HG  LYS A 188     183.754 103.977 185.509  1.00120.50           H
ATOM   2871 2HG  LYS A 188     182.776 102.623 184.977  1.00120.50           H
ATOM   2872  CD  LYS A 188     181.735 104.069 186.160  1.00120.50           C
ATOM   2873 1HD  LYS A 188     181.086 103.476 186.797  1.00120.50           H
ATOM   2874 2HD  LYS A 188     182.025 104.967 186.705  1.00120.50           H
ATOM   2875  CE  LYS A 188     180.953 104.457 184.899  1.00120.50           C
ATOM   2876 1HE  LYS A 188     180.611 103.549 184.401  1.00120.50           H
ATOM   2877 2HE  LYS A 188     180.073 105.031 185.193  1.00120.50           H
ATOM   2878  NZ  LYS A 188     181.752 105.268 183.928  1.00120.50           N
ATOM   2879 1HZ  LYS A 188     181.150 105.635 183.199  1.00120.50           H
ATOM   2880 2HZ  LYS A 188     182.469 104.694 183.497  1.00120.50           H
ATOM   2881 3HZ  LYS A 188     182.198 106.047 184.399  1.00120.50           H
ATOM   2882  N   GLU A 189     183.358  99.006 186.230  1.00 53.76           N
ATOM   2883  H   GLU A 189     183.951  98.793 187.023  1.00 53.76           H
ATOM   2884  CA  GLU A 189     183.269  98.063 185.104  1.00 53.76           C
ATOM   2885  HA  GLU A 189     183.616  98.575 184.207  1.00 53.76           H
ATOM   2886  C   GLU A 189     181.850  97.561 184.813  1.00 53.76           C
ATOM   2887  O   GLU A 189     181.413  97.543 183.658  1.00 53.76           O
ATOM   2888  CB  GLU A 189     184.143  96.829 185.328  1.00 53.76           C
ATOM   2889 1HB  GLU A 189     183.911  96.407 186.307  1.00 53.76           H
ATOM   2890 2HB  GLU A 189     183.874  96.099 184.564  1.00 53.76           H
ATOM   2891  CG  GLU A 189     185.639  97.076 185.229  1.00 53.76           C
ATOM   2892 1HG  GLU A 189     185.852  97.555 184.272  1.00 53.76           H
ATOM   2893 2HG  GLU A 189     185.947  97.748 186.031  1.00 53.76           H
ATOM   2894  CD  GLU A 189     186.435  95.778 185.317  1.00 53.76           C
ATOM   2895  OE1 GLU A 189     185.837  94.700 185.548  1.00 53.76           O
ATOM   2896  OE2 GLU A 189     187.675  95.801 185.130  1.00 53.76           O
ATOM   2897  N   LEU A 190     181.111  97.188 185.849  1.00 63.70           N
ATOM   2898  H   LEU A 190     181.518  97.213 186.786  1.00 63.70           H
ATOM   2899  CA  LEU A 190     179.729  96.716 185.704  1.00 63.70           C
ATOM   2900  HA  LEU A 190     179.618  96.168 184.769  1.00 63.70           H
ATOM   2901  C   LEU A 190     178.756  97.883 185.693  1.00 63.70           C
ATOM   2902  O   LEU A 190     177.568  97.742 185.404  1.00 63.70           O
ATOM   2903  CB  LEU A 190     179.373  95.801 186.879  1.00 63.70           C
ATOM   2904 1HB  LEU A 190     179.614  96.335 187.796  1.00 63.70           H
ATOM   2905 2HB  LEU A 190     178.296  95.631 186.871  1.00 63.70           H
ATOM   2906  CG  LEU A 190     180.061  94.430 186.916  1.00 63.70           C
ATOM   2907  HG  LEU A 190     181.128  94.560 186.740  1.00 63.70           H
ATOM   2908  CD1 LEU A 190     179.883  93.804 188.293  1.00 63.70           C
ATOM   2909 1HD1 LEU A 190     180.353  92.821 188.316  1.00 63.70           H
ATOM   2910 2HD1 LEU A 190     178.825  93.715 188.544  1.00 63.70           H
ATOM   2911 3HD1 LEU A 190     180.383  94.424 189.037  1.00 63.70           H
ATOM   2912  CD2 LEU A 190     179.487  93.503 185.836  1.00 63.70           C
ATOM   2913 1HD2 LEU A 190     179.988  92.537 185.880  1.00 63.70           H
ATOM   2914 2HD2 LEU A 190     179.671  93.928 184.849  1.00 63.70           H
ATOM   2915 3HD2 LEU A 190     178.414  93.371 185.977  1.00 63.70           H
ATOM   2916  N   VAL A 191     179.255  99.059 186.023  1.00 55.63           N
ATOM   2917  H   VAL A 191     180.236  99.134 186.250  1.00 55.63           H
ATOM   2918  CA  VAL A 191     178.421 100.256 186.052  1.00 55.63           C
ATOM   2919  HA  VAL A 191     177.431  99.995 186.415  1.00 55.63           H
ATOM   2920  C   VAL A 191     178.299 100.774 184.627  1.00 55.63           C
ATOM   2921  O   VAL A 191     177.219 101.155 184.177  1.00 55.63           O
ATOM   2922  CB  VAL A 191     179.022 101.318 186.989  1.00 55.63           C
ATOM   2923  HB  VAL A 191     179.997 101.580 186.604  1.00 55.63           H
ATOM   2924  CG1 VAL A 191     178.189 102.576 187.028  1.00 55.63           C
ATOM   2925 1HG1 VAL A 191     178.637 103.294 187.716  1.00 55.63           H
ATOM   2926 2HG1 VAL A 191     177.180 102.349 187.364  1.00 55.63           H
ATOM   2927 3HG1 VAL A 191     178.142 103.033 186.039  1.00 55.63           H
ATOM   2928  CG2 VAL A 191     179.185 100.751 188.413  1.00 55.63           C
ATOM   2929 1HG2 VAL A 191     179.593 101.517 189.073  1.00 55.63           H
ATOM   2930 2HG2 VAL A 191     179.868  99.901 188.414  1.00 55.63           H
ATOM   2931 3HG2 VAL A 191     178.218 100.423 188.799  1.00 55.63           H
ATOM   2932  N   ASN A 192     179.382 100.678 183.870  1.00109.98           N
ATOM   2933  H   ASN A 192     180.249 100.326 184.270  1.00109.98           H
ATOM   2934  CA  ASN A 192     179.374 101.078 182.465  1.00109.98           C
ATOM   2935  HA  ASN A 192     178.712 101.939 182.359  1.00109.98           H
ATOM   2936  C   ASN A 192     178.848  99.960 181.559  1.00109.98           C
ATOM   2937  O   ASN A 192     179.028  99.986 180.344  1.00109.98           O
ATOM   2938  CB  ASN A 192     180.782 101.488 182.025  1.00109.98           C
ATOM   2939 1HB  ASN A 192     181.289 101.986 182.849  1.00109.98           H
ATOM   2940 2HB  ASN A 192     181.343 100.597 181.760  1.00109.98           H
ATOM   2941  CG  ASN A 192     180.762 102.428 180.847  1.00109.98           C
ATOM   2942  OD1 ASN A 192     180.119 103.474 180.895  1.00109.98           O
ATOM   2943  ND2 ASN A 192     181.456 102.091 179.801  1.00109.98           N
ATOM   2944 1HD2 ASN A 192     181.500 102.726 179.017  1.00109.98           H
ATOM   2945 2HD2 ASN A 192     181.914 101.192 179.768  1.00109.98           H
ATOM   2946  N   ALA A 193     178.216  98.953 182.147  1.00 43.18           N
ATOM   2947  H   ALA A 193     178.122  98.936 183.148  1.00 43.18           H
ATOM   2948  CA  ALA A 193     177.580  97.904 181.365  1.00 43.18           C
ATOM   2949  HA  ALA A 193     178.313  97.493 180.674  1.00 43.18           H
ATOM   2950  C   ALA A 193     176.434  98.543 180.571  1.00 43.18           C
ATOM   2951  O   ALA A 193     175.788  99.483 181.052  1.00 43.18           O
ATOM   2952  CB  ALA A 193     177.067  96.790 182.276  1.00 43.18           C
ATOM   2953 1HB  ALA A 193     177.890  96.386 182.865  1.00 43.18           H
ATOM   2954 2HB  ALA A 193     176.643  95.991 181.670  1.00 43.18           H
ATOM   2955 3HB  ALA A 193     176.299  97.177 182.944  1.00 43.18           H
ATOM   2956  N   SER A 194     176.181  98.056 179.366  1.00 39.23           N
ATOM   2957  H   SER A 194     176.704  97.254 179.024  1.00 39.23           H
ATOM   2958  CA  SER A 194     175.183  98.668 178.487  1.00 39.23           C
ATOM   2959  HA  SER A 194     174.396  99.117 179.087  1.00 39.23           H
ATOM   2960  C   SER A 194     174.526  97.651 177.561  1.00 39.23           C
ATOM   2961  O   SER A 194     174.994  96.513 177.440  1.00 39.23           O
ATOM   2962  CB  SER A 194     175.851  99.775 177.669  1.00 39.23           C
ATOM   2963 1HB  SER A 194     175.108 100.257 177.036  1.00 39.23           H
ATOM   2964 2HB  SER A 194     176.271 100.518 178.349  1.00 39.23           H
ATOM   2965  OG  SER A 194     176.892  99.247 176.869  1.00 39.23           O
ATOM   2966  HG  SER A 194     177.671  99.130 177.436  1.00 39.23           H
ATOM   2967  N   TYR A 195     173.446  98.066 176.912  1.00101.44           N
ATOM   2968  H   TYR A 195     173.132  99.019 177.046  1.00101.44           H
ATOM   2969  CA  TYR A 195     172.683  97.204 176.004  1.00101.44           C
ATOM   2970  HA  TYR A 195     172.299  96.352 176.557  1.00101.44           H
ATOM   2971  C   TYR A 195     173.528  96.667 174.845  1.00101.44           C
ATOM   2972  O   TYR A 195     174.043  97.436 174.031  1.00101.44           O
ATOM   2973  CB  TYR A 195     171.511  97.990 175.409  1.00101.44           C
ATOM   2974 1HB  TYR A 195     171.867  98.986 175.157  1.00101.44           H
ATOM   2975 2HB  TYR A 195     171.219  97.499 174.481  1.00101.44           H
ATOM   2976  CG  TYR A 195     170.262  98.116 176.269  1.00101.44           C
ATOM   2977  CD1 TYR A 195     170.242  98.874 177.460  1.00101.44           C
ATOM   2978  HD1 TYR A 195     171.145  99.339 177.818  1.00101.44           H
ATOM   2979  CD2 TYR A 195     169.063  97.506 175.859  1.00101.44           C
ATOM   2980  HD2 TYR A 195     169.050  96.936 174.947  1.00101.44           H
ATOM   2981  CE1 TYR A 195     169.042  99.042 178.200  1.00101.44           C
ATOM   2982  HE1 TYR A 195     169.042  99.644 179.093  1.00101.44           H
ATOM   2983  CE2 TYR A 195     167.867  97.651 176.606  1.00101.44           C
ATOM   2984  HE2 TYR A 195     166.953  97.187 176.268  1.00101.44           H
ATOM   2985  CZ  TYR A 195     167.871  98.411 177.775  1.00101.44           C
ATOM   2986  OH  TYR A 195     166.718  98.524 178.509  1.00101.44           O
ATOM   2987  HH  TYR A 195     166.819  99.112 179.260  1.00101.44           H
ATOM   2988  N   THR A 196     173.664  95.350 174.760  1.00 65.81           N
ATOM   2989  H   THR A 196     173.271  94.748 175.477  1.00 65.81           H
ATOM   2990  CA  THR A 196     174.452  94.713 173.701  1.00 65.81           C
ATOM   2991  HA  THR A 196     175.373  95.275 173.556  1.00 65.81           H
ATOM   2992  C   THR A 196     173.735  94.582 172.362  1.00 65.81           C
ATOM   2993  O   THR A 196     174.372  94.560 171.309  1.00 65.81           O
ATOM   2994  CB  THR A 196     174.795  93.278 174.123  1.00 65.81           C
ATOM   2995  HB  THR A 196     174.121  92.589 173.621  1.00 65.81           H
ATOM   2996  OG1 THR A 196     174.608  93.169 175.537  1.00 65.81           O
ATOM   2997  HG1 THR A 196     174.850  92.275 175.797  1.00 65.81           H
ATOM   2998  CG2 THR A 196     176.222  92.892 173.786  1.00 65.81           C
ATOM   2999 1HG2 THR A 196     176.388  91.855 174.076  1.00 65.81           H
ATOM   3000 2HG2 THR A 196     176.921  93.531 174.321  1.00 65.81           H
ATOM   3001 3HG2 THR A 196     176.387  92.987 172.713  1.00 65.81           H
ATOM   3002  N   ASP A 197     172.415  94.471 172.405  1.00 63.29           N
ATOM   3003  H   ASP A 197     171.960  94.481 173.301  1.00 63.29           H
ATOM   3004  CA  ASP A 197     171.602  94.283 171.200  1.00 63.29           C
ATOM   3005  HA  ASP A 197     171.938  93.388 170.681  1.00 63.29           H
ATOM   3006  C   ASP A 197     171.753  95.487 170.282  1.00 63.29           C
ATOM   3007  O   ASP A 197     171.639  96.621 170.732  1.00 63.29           O
ATOM   3008  CB  ASP A 197     170.135  94.117 171.598  1.00 63.29           C
ATOM   3009 1HB  ASP A 197     170.086  93.382 172.391  1.00 63.29           H
ATOM   3010 2HB  ASP A 197     169.762  95.065 171.977  1.00 63.29           H
ATOM   3011  CG  ASP A 197     169.246  93.631 170.466  1.00 63.29           C
ATOM   3012  OD1 ASP A 197     169.209  94.217 169.360  1.00 63.29           O
ATOM   3013  OD2 ASP A 197     168.516  92.643 170.697  1.00 63.29           O
ATOM   3014  N   SER A 198     171.997  95.251 169.001  1.00 37.89           N
ATOM   3015  H   SER A 198     172.005  94.293 168.666  1.00 37.89           H
ATOM   3016  CA  SER A 198     172.273  96.316 168.039  1.00 37.89           C
ATOM   3017  HA  SER A 198     173.168  96.849 168.352  1.00 37.89           H
ATOM   3018  C   SER A 198     171.142  97.334 167.915  1.00 37.89           C
ATOM   3019  O   SER A 198     171.379  98.511 167.619  1.00 37.89           O
ATOM   3020  CB  SER A 198     172.544  95.676 166.679  1.00 37.89           C
ATOM   3021 1HB  SER A 198     172.680  96.450 165.924  1.00 37.89           H
ATOM   3022 2HB  SER A 198     173.455  95.080 166.748  1.00 37.89           H
ATOM   3023  OG  SER A 198     171.473  94.822 166.320  1.00 37.89           O
ATOM   3024  HG  SER A 198     171.837  94.063 165.842  1.00 37.89           H
ATOM   3025  N   TYR A 199     169.911  96.915 168.173  1.00 79.50           N
ATOM   3026  H   TYR A 199     169.754  95.940 168.419  1.00 79.50           H
ATOM   3027  CA  TYR A 199     168.770  97.823 168.097  1.00 79.50           C
ATOM   3028  HA  TYR A 199     168.771  98.279 167.109  1.00 79.50           H
ATOM   3029  C   TYR A 199     168.866  98.927 169.150  1.00 79.50           C
ATOM   3030  O   TYR A 199     168.475 100.067 168.907  1.00 79.50           O
ATOM   3031  CB  TYR A 199     167.481  97.015 168.276  1.00 79.50           C
ATOM   3032 1HB  TYR A 199     167.609  96.087 167.724  1.00 79.50           H
ATOM   3033 2HB  TYR A 199     167.368  96.758 169.327  1.00 79.50           H
ATOM   3034  CG  TYR A 199     166.192  97.658 167.781  1.00 79.50           C
ATOM   3035  CD1 TYR A 199     166.179  98.522 166.666  1.00 79.50           C
ATOM   3036  HD1 TYR A 199     167.097  98.783 166.171  1.00 79.50           H
ATOM   3037  CD2 TYR A 199     164.955  97.338 168.380  1.00 79.50           C
ATOM   3038  HD2 TYR A 199     164.931  96.676 169.230  1.00 79.50           H
ATOM   3039  CE1 TYR A 199     164.972  99.041 166.155  1.00 79.50           C
ATOM   3040  HE1 TYR A 199     164.984  99.704 165.307  1.00 79.50           H
ATOM   3041  CE2 TYR A 199     163.731  97.855 167.861  1.00 79.50           C
ATOM   3042  HE2 TYR A 199     162.792  97.597 168.326  1.00 79.50           H
ATOM   3043  CZ  TYR A 199     163.761  98.687 166.737  1.00 79.50           C
ATOM   3044  OH  TYR A 199     162.623  99.180 166.149  1.00 79.50           O
ATOM   3045  HH  TYR A 199     161.815  99.004 166.646  1.00 79.50           H
ATOM   3046  N   TYR A 200     169.465  98.602 170.288  1.00129.95           N
ATOM   3047  H   TYR A 200     169.895  97.685 170.372  1.00129.95           H
ATOM   3048  CA  TYR A 200     169.522  99.476 171.464  1.00129.95           C
ATOM   3049  HA  TYR A 200     168.975 100.395 171.269  1.00129.95           H
ATOM   3050  C   TYR A 200     170.962  99.825 171.848  1.00129.95           C
ATOM   3051  O   TYR A 200     171.236 100.253 172.966  1.00129.95           O
ATOM   3052  CB  TYR A 200     168.856  98.761 172.640  1.00129.95           C
ATOM   3053 1HB  TYR A 200     169.476  97.908 172.910  1.00129.95           H
ATOM   3054 2HB  TYR A 200     168.816  99.441 173.492  1.00129.95           H
ATOM   3055  CG  TYR A 200     167.458  98.252 172.357  1.00129.95           C
ATOM   3056  CD1 TYR A 200     167.238  96.890 172.073  1.00129.95           C
ATOM   3057  HD1 TYR A 200     168.072  96.212 172.041  1.00129.95           H
ATOM   3058  CD2 TYR A 200     166.345  99.114 172.390  1.00129.95           C
ATOM   3059  HD2 TYR A 200     166.482 100.160 172.618  1.00129.95           H
ATOM   3060  CE1 TYR A 200     165.936  96.393 171.831  1.00129.95           C
ATOM   3061  HE1 TYR A 200     165.785  95.344 171.624  1.00129.95           H
ATOM   3062  CE2 TYR A 200     165.035  98.620 172.132  1.00129.95           C
ATOM   3063  HE2 TYR A 200     164.188  99.288 172.145  1.00129.95           H
ATOM   3064  CZ  TYR A 200     164.848  97.267 171.849  1.00129.95           C
ATOM   3065  OH  TYR A 200     163.600  96.784 171.556  1.00129.95           O
ATOM   3066  HH  TYR A 200     163.620  95.852 171.315  1.00129.95           H
ATOM   3067  N   LYS A 201     171.887  99.562 170.933  1.00173.66           N
ATOM   3068  H   LYS A 201     171.587  99.357 169.992  1.00173.66           H
ATOM   3069  CA  LYS A 201     173.317  99.436 171.241  1.00173.66           C
ATOM   3070  HA  LYS A 201     173.442  98.504 171.794  1.00173.66           H
ATOM   3071  C   LYS A 201     173.901 100.552 172.097  1.00173.66           C
ATOM   3072  O   LYS A 201     173.856 101.724 171.728  1.00173.66           O
ATOM   3073  CB  LYS A 201     174.095  99.347 169.923  1.00173.66           C
ATOM   3074 1HB  LYS A 201     173.582  98.652 169.268  1.00173.66           H
ATOM   3075 2HB  LYS A 201     174.066 100.323 169.447  1.00173.66           H
ATOM   3076  CG  LYS A 201     175.550  98.915 169.999  1.00173.66           C
ATOM   3077 1HG  LYS A 201     175.986  99.052 169.010  1.00173.66           H
ATOM   3078 2HG  LYS A 201     176.092  99.541 170.705  1.00173.66           H
ATOM   3079  CD  LYS A 201     175.698  97.456 170.400  1.00173.66           C
ATOM   3080 1HD  LYS A 201     175.360  97.318 171.428  1.00173.66           H
ATOM   3081 2HD  LYS A 201     175.088  96.842 169.739  1.00173.66           H
ATOM   3082  CE  LYS A 201     177.144  97.013 170.274  1.00173.66           C
ATOM   3083 1HE  LYS A 201     177.467  97.129 169.239  1.00173.66           H
ATOM   3084 2HE  LYS A 201     177.768  97.644 170.910  1.00173.66           H
ATOM   3085  NZ  LYS A 201     177.300  95.585 170.678  1.00173.66           N
ATOM   3086 1HZ  LYS A 201     178.251  95.279 170.504  1.00173.66           H
ATOM   3087 2HZ  LYS A 201     176.664  94.996 170.154  1.00173.66           H
ATOM   3088 3HZ  LYS A 201     177.110  95.490 171.668  1.00173.66           H
ATOM   3089  N   GLY A 202     174.461 100.180 173.237  1.00 43.75           N
ATOM   3090  H   GLY A 202     174.437  99.200 173.512  1.00 43.75           H
ATOM   3091  CA  GLY A 202     175.131 101.135 174.101  1.00 43.75           C
ATOM   3092 1HA  GLY A 202     175.869 100.597 174.696  1.00 43.75           H
ATOM   3093 2HA  GLY A 202     175.667 101.849 173.478  1.00 43.75           H
ATOM   3094  C   GLY A 202     174.255 101.929 175.048  1.00 43.75           C
ATOM   3095  O   GLY A 202     174.774 102.778 175.767  1.00 43.75           O
ATOM   3096  N   GLN A 203     172.950 101.691 175.065  1.00 52.27           N
ATOM   3097  H   GLN A 203     172.548 101.002 174.438  1.00 52.27           H
ATOM   3098  CA  GLN A 203     172.060 102.418 175.971  1.00 52.27           C
ATOM   3099  HA  GLN A 203     172.147 103.481 175.750  1.00 52.27           H
ATOM   3100  C   GLN A 203     172.474 102.214 177.437  1.00 52.27           C
ATOM   3101  O   GLN A 203     172.730 101.092 177.894  1.00 52.27           O
ATOM   3102  CB  GLN A 203     170.613 101.988 175.705  1.00 52.27           C
ATOM   3103 1HB  GLN A 203     170.414 102.147 174.647  1.00 52.27           H
ATOM   3104 2HB  GLN A 203     170.528 100.927 175.903  1.00 52.27           H
ATOM   3105  CG  GLN A 203     169.538 102.711 176.505  1.00 52.27           C
ATOM   3106 1HG  GLN A 203     169.656 102.473 177.562  1.00 52.27           H
ATOM   3107 2HG  GLN A 203     169.662 103.785 176.377  1.00 52.27           H
ATOM   3108  CD  GLN A 203     168.131 102.332 176.071  1.00 52.27           C
ATOM   3109  OE1 GLN A 203     167.913 101.497 175.196  1.00 52.27           O
ATOM   3110  NE2 GLN A 203     167.160 102.974 176.658  1.00 52.27           N
ATOM   3111 1HE2 GLN A 203     166.207 102.769 176.386  1.00 52.27           H
ATOM   3112 2HE2 GLN A 203     167.360 103.661 177.362  1.00 52.27           H
ATOM   3113  N   THR A 204     172.597 103.330 178.142  1.00 45.34           N
ATOM   3114  H   THR A 204     172.384 104.213 177.690  1.00 45.34           H
ATOM   3115  CA  THR A 204     173.080 103.375 179.524  1.00 45.34           C
ATOM   3116  HA  THR A 204     173.800 102.575 179.692  1.00 45.34           H
ATOM   3117  C   THR A 204     171.939 103.253 180.531  1.00 45.34           C
ATOM   3118  O   THR A 204     170.772 103.448 180.181  1.00 45.34           O
ATOM   3119  CB  THR A 204     173.770 104.732 179.796  1.00 45.34           C
ATOM   3120  HB  THR A 204     174.119 104.760 180.827  1.00 45.34           H
ATOM   3121  OG1 THR A 204     172.843 105.797 179.577  1.00 45.34           O
ATOM   3122  HG1 THR A 204     172.824 105.972 178.628  1.00 45.34           H
ATOM   3123  CG2 THR A 204     174.939 104.971 178.859  1.00 45.34           C
ATOM   3124 1HG2 THR A 204     175.412 105.920 179.113  1.00 45.34           H
ATOM   3125 2HG2 THR A 204     174.610 105.007 177.821  1.00 45.34           H
ATOM   3126 3HG2 THR A 204     175.671 104.173 178.972  1.00 45.34           H
ATOM   3127  N   ALA A 205     172.249 102.984 181.793  1.00 35.12           N
ATOM   3128  H   ALA A 205     173.213 102.810 182.058  1.00 35.12           H
ATOM   3129  CA  ALA A 205     171.210 102.951 182.820  1.00 35.12           C
ATOM   3130  HA  ALA A 205     170.364 102.373 182.452  1.00 35.12           H
ATOM   3131  C   ALA A 205     170.729 104.374 183.100  1.00 35.12           C
ATOM   3132  O   ALA A 205     169.537 104.629 183.289  1.00 35.12           O
ATOM   3133  CB  ALA A 205     171.741 102.304 184.090  1.00 35.12           C
ATOM   3134 1HB  ALA A 205     172.137 101.314 183.862  1.00 35.12           H
ATOM   3135 2HB  ALA A 205     170.933 102.202 184.813  1.00 35.12           H
ATOM   3136 3HB  ALA A 205     172.532 102.917 184.522  1.00 35.12           H
ATOM   3137  N   LEU A 206     171.667 105.311 183.076  1.00 49.61           N
ATOM   3138  H   LEU A 206     172.640 105.043 182.934  1.00 49.61           H
ATOM   3139  CA  LEU A 206     171.348 106.720 183.291  1.00 49.61           C
ATOM   3140  HA  LEU A 206     170.889 106.817 184.273  1.00 49.61           H
ATOM   3141  C   LEU A 206     170.345 107.246 182.264  1.00 49.61           C
ATOM   3142  O   LEU A 206     169.494 108.057 182.605  1.00 49.61           O
ATOM   3143  CB  LEU A 206     172.643 107.537 183.271  1.00 49.61           C
ATOM   3144 1HB  LEU A 206     173.334 107.063 183.968  1.00 49.61           H
ATOM   3145 2HB  LEU A 206     173.071 107.454 182.272  1.00 49.61           H
ATOM   3146  CG  LEU A 206     172.581 109.029 183.630  1.00 49.61           C
ATOM   3147  HG  LEU A 206     171.950 109.527 182.899  1.00 49.61           H
ATOM   3148  CD1 LEU A 206     171.995 109.282 185.016  1.00 49.61           C
ATOM   3149 1HD1 LEU A 206     172.025 110.347 185.235  1.00 49.61           H
ATOM   3150 2HD1 LEU A 206     172.570 108.741 185.770  1.00 49.61           H
ATOM   3151 3HD1 LEU A 206     170.957 108.953 185.045  1.00 49.61           H
ATOM   3152  CD2 LEU A 206     173.976 109.652 183.557  1.00 49.61           C
ATOM   3153 1HD2 LEU A 206     173.900 110.733 183.655  1.00 49.61           H
ATOM   3154 2HD2 LEU A 206     174.442 109.415 182.603  1.00 49.61           H
ATOM   3155 3HD2 LEU A 206     174.601 109.261 184.359  1.00 49.61           H
ATOM   3156  N   HIS A 207     170.372 106.731 181.040  1.00 64.87           N
ATOM   3157  H   HIS A 207     171.083 106.048 180.804  1.00 64.87           H
ATOM   3158  CA  HIS A 207     169.380 107.100 180.025  1.00 64.87           C
ATOM   3159  HA  HIS A 207     169.484 108.158 179.789  1.00 64.87           H
ATOM   3160  C   HIS A 207     167.959 106.867 180.523  1.00 64.87           C
ATOM   3161  O   HIS A 207     167.112 107.755 180.464  1.00 64.87           O
ATOM   3162  CB  HIS A 207     169.605 106.264 178.757  1.00 64.87           C
ATOM   3163 1HB  HIS A 207     170.613 106.448 178.402  1.00 64.87           H
ATOM   3164 2HB  HIS A 207     169.512 105.211 179.010  1.00 64.87           H
ATOM   3165  CG  HIS A 207     168.645 106.548 177.641  1.00 64.87           C
ATOM   3166  ND1 HIS A 207     169.052 107.056 176.425  1.00 64.87           N
ATOM   3167  CD2 HIS A 207     167.305 106.317 177.549  1.00 64.87           C
ATOM   3168  HD2 HIS A 207     166.703 105.889 178.338  1.00 64.87           H
ATOM   3169  CE1 HIS A 207     167.912 107.185 175.678  1.00 64.87           C
ATOM   3170  HE1 HIS A 207     167.888 107.598 174.677  1.00 64.87           H
ATOM   3171  NE2 HIS A 207     166.819 106.726 176.336  1.00 64.87           N
ATOM   3172  HE2 HIS A 207     165.852 106.704 176.015  1.00 64.87           H
ATOM   3173  N   ILE A 208     167.686 105.673 181.022  1.00113.47           N
ATOM   3174  H   ILE A 208     168.421 104.982 181.118  1.00113.47           H
ATOM   3175  CA  ILE A 208     166.323 105.331 181.420  1.00113.47           C
ATOM   3176  HA  ILE A 208     165.643 105.687 180.646  1.00113.47           H
ATOM   3177  C   ILE A 208     165.976 106.093 182.699  1.00113.47           C
ATOM   3178  O   ILE A 208     164.857 106.578 182.831  1.00113.47           O
ATOM   3179  CB  ILE A 208     166.129 103.790 181.524  1.00113.47           C
ATOM   3180  HB  ILE A 208     166.850 103.388 182.234  1.00113.47           H
ATOM   3181  CG1 ILE A 208     166.403 103.172 180.136  1.00113.47           C
ATOM   3182 1HG1 ILE A 208     165.721 103.628 179.417  1.00113.47           H
ATOM   3183 2HG1 ILE A 208     167.421 103.420 179.836  1.00113.47           H
ATOM   3184  CG2 ILE A 208     164.698 103.437 182.015  1.00113.47           C
ATOM   3185 1HG2 ILE A 208     164.595 102.358 182.133  1.00113.47           H
ATOM   3186 2HG2 ILE A 208     163.958 103.797 181.300  1.00113.47           H
ATOM   3187 3HG2 ILE A 208     164.515 103.896 182.986  1.00113.47           H
ATOM   3188  CD1 ILE A 208     166.249 101.657 180.031  1.00113.47           C
ATOM   3189 1HD1 ILE A 208     166.720 101.308 179.112  1.00113.47           H
ATOM   3190 2HD1 ILE A 208     165.192 101.392 180.006  1.00113.47           H
ATOM   3191 3HD1 ILE A 208     166.717 101.178 180.887  1.00113.47           H
ATOM   3192  N   ALA A 209     166.932 106.309 183.593  1.00 35.52           N
ATOM   3193  H   ALA A 209     167.856 105.912 183.452  1.00 35.52           H
ATOM   3194  CA  ALA A 209     166.666 107.102 184.796  1.00 35.52           C
ATOM   3195  HA  ALA A 209     165.857 106.624 185.349  1.00 35.52           H
ATOM   3196  C   ALA A 209     166.207 108.526 184.438  1.00 35.52           C
ATOM   3197  O   ALA A 209     165.307 109.079 185.073  1.00 35.52           O
ATOM   3198  CB  ALA A 209     167.916 107.138 185.686  1.00 35.52           C
ATOM   3199 1HB  ALA A 209     168.220 106.121 185.933  1.00 35.52           H
ATOM   3200 2HB  ALA A 209     167.690 107.676 186.607  1.00 35.52           H
ATOM   3201 3HB  ALA A 209     168.732 107.641 185.166  1.00 35.52           H
ATOM   3202  N   ILE A 210     166.794 109.100 183.396  1.00 45.38           N
ATOM   3203  H   ILE A 210     167.553 108.612 182.926  1.00 45.38           H
ATOM   3204  CA  ILE A 210     166.398 110.422 182.903  1.00 45.38           C
ATOM   3205  HA  ILE A 210     166.284 111.091 183.756  1.00 45.38           H
ATOM   3206  C   ILE A 210     165.043 110.361 182.192  1.00 45.38           C
ATOM   3207  O   ILE A 210     164.227 111.262 182.372  1.00 45.38           O
ATOM   3208  CB  ILE A 210     167.496 111.014 181.970  1.00 45.38           C
ATOM   3209  HB  ILE A 210     167.702 110.290 181.184  1.00 45.38           H
ATOM   3210  CG1 ILE A 210     168.781 111.246 182.789  1.00 45.38           C
ATOM   3211 1HG1 ILE A 210     168.594 112.041 183.503  1.00 45.38           H
ATOM   3212 2HG1 ILE A 210     169.010 110.355 183.366  1.00 45.38           H
ATOM   3213  CG2 ILE A 210     167.043 112.346 181.307  1.00 45.38           C
ATOM   3214 1HG2 ILE A 210     167.818 112.709 180.634  1.00 45.38           H
ATOM   3215 2HG2 ILE A 210     166.840 113.099 182.070  1.00 45.38           H
ATOM   3216 3HG2 ILE A 210     166.140 112.187 180.717  1.00 45.38           H
ATOM   3217  CD1 ILE A 210     170.023 111.596 181.978  1.00 45.38           C
ATOM   3218 1HD1 ILE A 210     170.885 111.642 182.643  1.00 45.38           H
ATOM   3219 2HD1 ILE A 210     169.904 112.561 181.490  1.00 45.38           H
ATOM   3220 3HD1 ILE A 210     170.194 110.827 181.225  1.00 45.38           H
ATOM   3221  N   GLU A 211     164.744 109.307 181.441  1.00105.74           N
ATOM   3222  H   GLU A 211     165.431 108.567 181.310  1.00105.74           H
ATOM   3223  CA  GLU A 211     163.422 109.194 180.805  1.00105.74           C
ATOM   3224  HA  GLU A 211     163.242 110.063 180.172  1.00105.74           H
ATOM   3225  C   GLU A 211     162.317 109.132 181.850  1.00105.74           C
ATOM   3226  O   GLU A 211     161.236 109.702 181.685  1.00105.74           O
ATOM   3227  CB  GLU A 211     163.252 107.911 179.987  1.00105.74           C
ATOM   3228 1HB  GLU A 211     163.492 107.056 180.617  1.00105.74           H
ATOM   3229 2HB  GLU A 211     162.196 107.850 179.724  1.00105.74           H
ATOM   3230  CG  GLU A 211     164.039 107.805 178.702  1.00105.74           C
ATOM   3231 1HG  GLU A 211     163.892 108.712 178.122  1.00105.74           H
ATOM   3232 2HG  GLU A 211     165.097 107.700 178.928  1.00105.74           H
ATOM   3233  CD  GLU A 211     163.573 106.625 177.868  1.00105.74           C
ATOM   3234  OE1 GLU A 211     162.863 105.733 178.393  1.00105.74           O
ATOM   3235  OE2 GLU A 211     163.871 106.591 176.652  1.00105.74           O
ATOM   3236  N   ARG A 212     162.589 108.413 182.929  1.00155.08           N
ATOM   3237  H   ARG A 212     163.490 107.935 182.985  1.00155.08           H
ATOM   3238  CA  ARG A 212     161.633 108.238 184.022  1.00155.08           C
ATOM   3239  HA  ARG A 212     160.628 108.135 183.614  1.00155.08           H
ATOM   3240  C   ARG A 212     161.637 109.446 184.951  1.00155.08           C
ATOM   3241  O   ARG A 212     160.772 109.557 185.823  1.00155.08           O
ATOM   3242  CB  ARG A 212     161.992 106.968 184.801  1.00155.08           C
ATOM   3243 1HB  ARG A 212     163.002 107.094 185.192  1.00155.08           H
ATOM   3244 2HB  ARG A 212     161.310 106.867 185.645  1.00155.08           H
ATOM   3245  CG  ARG A 212     161.959 105.665 183.992  1.00155.08           C
ATOM   3246 1HG  ARG A 212     162.508 105.801 183.063  1.00155.08           H
ATOM   3247 2HG  ARG A 212     162.451 104.882 184.569  1.00155.08           H
ATOM   3248  CD  ARG A 212     160.560 105.200 183.648  1.00155.08           C
ATOM   3249 1HD  ARG A 212     160.031 104.955 184.570  1.00155.08           H
ATOM   3250 2HD  ARG A 212     160.031 106.002 183.135  1.00155.08           H
ATOM   3251  NE  ARG A 212     160.607 104.023 182.768  1.00155.08           N
ATOM   3252  HE  ARG A 212     161.482 103.832 182.309  1.00155.08           H
ATOM   3253  CZ  ARG A 212     159.605 103.192 182.513  1.00155.08           C
ATOM   3254  NH1 ARG A 212     158.404 103.327 183.010  1.00155.08           N
ATOM   3255 1HH1 ARG A 212     158.193 104.129 183.577  1.00155.08           H
ATOM   3256 2HH1 ARG A 212     157.691 102.636 182.821  1.00155.08           H
ATOM   3257  NH2 ARG A 212     159.829 102.189 181.717  1.00155.08           N
ATOM   3258 1HH2 ARG A 212     160.710 102.106 181.238  1.00155.08           H
ATOM   3259 2HH2 ARG A 212     159.105 101.501 181.563  1.00155.08           H
ATOM   3260  N   ARG A 213     162.597 110.340 184.727  1.00105.00           N
ATOM   3261  H   ARG A 213     163.249 110.136 183.981  1.00105.00           H
ATOM   3262  CA  ARG A 213     162.803 111.607 185.451  1.00105.00           C
ATOM   3263  HA  ARG A 213     163.688 112.083 185.029  1.00105.00           H
ATOM   3264  C   ARG A 213     163.072 111.381 186.933  1.00105.00           C
ATOM   3265  O   ARG A 213     162.703 112.194 187.782  1.00105.00           O
ATOM   3266  CB  ARG A 213     161.619 112.564 185.243  1.00105.00           C
ATOM   3267 1HB  ARG A 213     160.753 112.131 185.739  1.00105.00           H
ATOM   3268 2HB  ARG A 213     161.843 113.517 185.721  1.00105.00           H
ATOM   3269  CG  ARG A 213     161.270 112.832 183.771  1.00105.00           C
ATOM   3270 1HG  ARG A 213     162.086 113.382 183.301  1.00105.00           H
ATOM   3271 2HG  ARG A 213     161.136 111.888 183.247  1.00105.00           H
ATOM   3272  CD  ARG A 213     159.977 113.628 183.645  1.00105.00           C
ATOM   3273 1HD  ARG A 213     160.088 114.564 184.191  1.00105.00           H
ATOM   3274 2HD  ARG A 213     159.788 113.856 182.595  1.00105.00           H
ATOM   3275  NE  ARG A 213     158.842 112.876 184.204  1.00105.00           N
ATOM   3276  HE  ARG A 213     158.623 113.040 185.176  1.00105.00           H
ATOM   3277  CZ  ARG A 213     158.090 111.985 183.574  1.00105.00           C
ATOM   3278  NH1 ARG A 213     158.171 111.716 182.300  1.00105.00           N
ATOM   3279 1HH1 ARG A 213     158.899 112.132 181.736  1.00105.00           H
ATOM   3280 2HH1 ARG A 213     157.491 111.104 181.870  1.00105.00           H
ATOM   3281  NH2 ARG A 213     157.235 111.308 184.278  1.00105.00           N
ATOM   3282 1HH2 ARG A 213     157.142 111.507 185.264  1.00105.00           H
ATOM   3283 2HH2 ARG A 213     156.689 110.577 183.847  1.00105.00           H
ATOM   3284  N   ASN A 214     163.706 110.263 187.252  1.00 99.17           N
ATOM   3285  H   ASN A 214     164.059 109.662 186.513  1.00 99.17           H
ATOM   3286  CA  ASN A 214     163.941 109.889 188.644  1.00 99.17           C
ATOM   3287  HA  ASN A 214     163.103 110.224 189.254  1.00 99.17           H
ATOM   3288  C   ASN A 214     165.212 110.548 189.169  1.00 99.17           C
ATOM   3289  O   ASN A 214     166.291 109.963 189.087  1.00 99.17           O
ATOM   3290  CB  ASN A 214     164.116 108.374 188.801  1.00 99.17           C
ATOM   3291 1HB  ASN A 214     164.931 108.037 188.163  1.00 99.17           H
ATOM   3292 2HB  ASN A 214     164.368 108.170 189.838  1.00 99.17           H
ATOM   3293  CG  ASN A 214     162.891 107.575 188.449  1.00 99.17           C
ATOM   3294  OD1 ASN A 214     162.999 106.576 187.761  1.00 99.17           O
ATOM   3295  ND2 ASN A 214     161.744 107.972 188.913  1.00 99.17           N
ATOM   3296 1HD2 ASN A 214     160.919 107.452 188.652  1.00 99.17           H
ATOM   3297 2HD2 ASN A 214     161.683 108.769 189.527  1.00 99.17           H
ATOM   3298  N   MET A 215     165.110 111.745 189.727  1.00 69.34           N
ATOM   3299  H   MET A 215     164.203 112.186 189.809  1.00 69.34           H
ATOM   3300  CA  MET A 215     166.287 112.433 190.258  1.00 69.34           C
ATOM   3301  HA  MET A 215     167.020 112.527 189.460  1.00 69.34           H
ATOM   3302  C   MET A 215     166.962 111.667 191.389  1.00 69.34           C
ATOM   3303  O   MET A 215     168.180 111.729 191.519  1.00 69.34           O
ATOM   3304  CB  MET A 215     165.933 113.831 190.766  1.00 69.34           C
ATOM   3305 1HB  MET A 215     164.884 113.846 191.056  1.00 69.34           H
ATOM   3306 2HB  MET A 215     166.526 114.032 191.656  1.00 69.34           H
ATOM   3307  CG  MET A 215     166.199 114.938 189.755  1.00 69.34           C
ATOM   3308 1HG  MET A 215     165.609 114.746 188.858  1.00 69.34           H
ATOM   3309 2HG  MET A 215     165.884 115.890 190.183  1.00 69.34           H
ATOM   3310  SD  MET A 215     167.955 115.051 189.294  1.00 69.34           S
ATOM   3311  CE  MET A 215     168.749 115.619 190.798  1.00 69.34           C
ATOM   3312 1HE  MET A 215     169.812 115.772 190.613  1.00 69.34           H
ATOM   3313 2HE  MET A 215     168.630 114.874 191.586  1.00 69.34           H
ATOM   3314 3HE  MET A 215     168.300 116.560 191.117  1.00 69.34           H
ATOM   3315  N   ALA A 216     166.213 110.902 192.172  1.00 40.55           N
ATOM   3316  H   ALA A 216     165.201 110.895 192.059  1.00 40.55           H
ATOM   3317  CA  ALA A 216     166.823 110.081 193.216  1.00 40.55           C
ATOM   3318  HA  ALA A 216     167.409 110.728 193.870  1.00 40.55           H
ATOM   3319  C   ALA A 216     167.769 109.033 192.614  1.00 40.55           C
ATOM   3320  O   ALA A 216     168.880 108.817 193.112  1.00 40.55           O
ATOM   3321  CB  ALA A 216     165.729 109.403 194.046  1.00 40.55           C
ATOM   3322 1HB  ALA A 216     165.084 110.162 194.488  1.00 40.55           H
ATOM   3323 2HB  ALA A 216     166.185 108.816 194.845  1.00 40.55           H
ATOM   3324 3HB  ALA A 216     165.129 108.745 193.417  1.00 40.55           H
ATOM   3325  N   LEU A 217     167.340 108.395 191.531  1.00 44.95           N
ATOM   3326  H   LEU A 217     166.427 108.602 191.155  1.00 44.95           H
ATOM   3327  CA  LEU A 217     168.177 107.386 190.885  1.00 44.95           C
ATOM   3328  HA  LEU A 217     168.556 106.709 191.650  1.00 44.95           H
ATOM   3329  C   LEU A 217     169.362 108.044 190.192  1.00 44.95           C
ATOM   3330  O   LEU A 217     170.479 107.541 190.273  1.00 44.95           O
ATOM   3331  CB  LEU A 217     167.422 106.568 189.832  1.00 44.95           C
ATOM   3332 1HB  LEU A 217     167.103 107.255 189.050  1.00 44.95           H
ATOM   3333 2HB  LEU A 217     168.157 105.899 189.383  1.00 44.95           H
ATOM   3334  CG  LEU A 217     166.206 105.704 190.198  1.00 44.95           C
ATOM   3335  HG  LEU A 217     165.383 106.359 190.469  1.00 44.95           H
ATOM   3336  CD1 LEU A 217     165.827 104.932 188.941  1.00 44.95           C
ATOM   3337 1HD1 LEU A 217     164.902 104.392 189.111  1.00 44.95           H
ATOM   3338 2HD1 LEU A 217     166.614 104.224 188.683  1.00 44.95           H
ATOM   3339 3HD1 LEU A 217     165.664 105.619 188.109  1.00 44.95           H
ATOM   3340  CD2 LEU A 217     166.404 104.729 191.345  1.00 44.95           C
ATOM   3341 1HD2 LEU A 217     165.517 104.109 191.469  1.00 44.95           H
ATOM   3342 2HD2 LEU A 217     166.563 105.284 192.269  1.00 44.95           H
ATOM   3343 3HD2 LEU A 217     167.272 104.097 191.161  1.00 44.95           H
ATOM   3344  N   VAL A 218     169.115 109.167 189.527  1.00 34.58           N
ATOM   3345  H   VAL A 218     168.163 109.523 189.494  1.00 34.58           H
ATOM   3346  CA  VAL A 218     170.165 109.915 188.827  1.00 34.58           C
ATOM   3347  HA  VAL A 218     170.633 109.273 188.082  1.00 34.58           H
ATOM   3348  C   VAL A 218     171.239 110.311 189.833  1.00 34.58           C
ATOM   3349  O   VAL A 218     172.424 110.129 189.569  1.00 34.58           O
ATOM   3350  CB  VAL A 218     169.587 111.188 188.118  1.00 34.58           C
ATOM   3351  HB  VAL A 218     168.979 111.730 188.839  1.00 34.58           H
ATOM   3352  CG1 VAL A 218     170.685 112.145 187.626  1.00 34.58           C
ATOM   3353 1HG1 VAL A 218     170.232 112.988 187.106  1.00 34.58           H
ATOM   3354 2HG1 VAL A 218     171.370 111.627 186.957  1.00 34.58           H
ATOM   3355 3HG1 VAL A 218     171.242 112.537 188.476  1.00 34.58           H
ATOM   3356  CG2 VAL A 218     168.697 110.796 186.922  1.00 34.58           C
ATOM   3357 1HG2 VAL A 218     168.221 111.688 186.514  1.00 34.58           H
ATOM   3358 2HG2 VAL A 218     167.918 110.106 187.237  1.00 34.58           H
ATOM   3359 3HG2 VAL A 218     169.295 110.321 186.145  1.00 34.58           H
ATOM   3360  N   THR A 219     170.838 110.804 190.995  1.00 36.83           N
ATOM   3361  H   THR A 219     169.846 110.915 191.185  1.00 36.83           H
ATOM   3362  CA  THR A 219     171.801 111.239 192.001  1.00 36.83           C
ATOM   3363  HA  THR A 219     172.424 112.004 191.553  1.00 36.83           H
ATOM   3364  C   THR A 219     172.724 110.100 192.403  1.00 36.83           C
ATOM   3365  O   THR A 219     173.940 110.262 192.371  1.00 36.83           O
ATOM   3366  CB  THR A 219     171.089 111.847 193.233  1.00 36.83           C
ATOM   3367  HB  THR A 219     170.452 111.093 193.694  1.00 36.83           H
ATOM   3368  OG1 THR A 219     170.289 112.953 192.803  1.00 36.83           O
ATOM   3369  HG1 THR A 219     169.500 112.599 192.371  1.00 36.83           H
ATOM   3370  CG2 THR A 219     172.054 112.381 194.270  1.00 36.83           C
ATOM   3371 1HG2 THR A 219     171.488 112.845 195.075  1.00 36.83           H
ATOM   3372 2HG2 THR A 219     172.713 113.125 193.829  1.00 36.83           H
ATOM   3373 3HG2 THR A 219     172.651 111.568 194.684  1.00 36.83           H
ATOM   3374  N   LEU A 220     172.179 108.930 192.703  1.00103.34           N
ATOM   3375  H   LEU A 220     171.173 108.813 192.678  1.00103.34           H
ATOM   3376  CA  LEU A 220     173.029 107.804 193.081  1.00103.34           C
ATOM   3377  HA  LEU A 220     173.656 108.097 193.924  1.00103.34           H
ATOM   3378  C   LEU A 220     173.936 107.366 191.938  1.00103.34           C
ATOM   3379  O   LEU A 220     175.125 107.138 192.128  1.00103.34           O
ATOM   3380  CB  LEU A 220     172.166 106.608 193.475  1.00103.34           C
ATOM   3381 1HB  LEU A 220     171.480 106.911 194.262  1.00103.34           H
ATOM   3382 2HB  LEU A 220     171.576 106.323 192.606  1.00103.34           H
ATOM   3383  CG  LEU A 220     172.941 105.368 193.949  1.00103.34           C
ATOM   3384  HG  LEU A 220     173.784 105.195 193.284  1.00103.34           H
ATOM   3385  CD1 LEU A 220     173.472 105.501 195.372  1.00103.34           C
ATOM   3386 1HD1 LEU A 220     174.018 104.596 195.647  1.00103.34           H
ATOM   3387 2HD1 LEU A 220     172.651 105.654 196.073  1.00103.34           H
ATOM   3388 3HD1 LEU A 220     174.162 106.343 195.433  1.00103.34           H
ATOM   3389  CD2 LEU A 220     172.036 104.174 193.831  1.00103.34           C
ATOM   3390 1HD2 LEU A 220     172.559 103.287 194.175  1.00103.34           H
ATOM   3391 2HD2 LEU A 220     171.758 104.026 192.788  1.00103.34           H
ATOM   3392 3HD2 LEU A 220     171.135 104.323 194.424  1.00103.34           H
ATOM   3393  N   LEU A 221     173.377 107.232 190.744  1.00 43.17           N
ATOM   3394  H   LEU A 221     172.401 107.486 190.609  1.00 43.17           H
ATOM   3395  CA  LEU A 221     174.134 106.676 189.628  1.00 43.17           C
ATOM   3396  HA  LEU A 221     174.529 105.705 189.924  1.00 43.17           H
ATOM   3397  C   LEU A 221     175.318 107.556 189.260  1.00 43.17           C
ATOM   3398  O   LEU A 221     176.398 107.057 188.948  1.00 43.17           O
ATOM   3399  CB  LEU A 221     173.237 106.501 188.398  1.00 43.17           C
ATOM   3400 1HB  LEU A 221     172.712 107.441 188.235  1.00 43.17           H
ATOM   3401 2HB  LEU A 221     173.882 106.330 187.540  1.00 43.17           H
ATOM   3402  CG  LEU A 221     172.206 105.365 188.401  1.00 43.17           C
ATOM   3403  HG  LEU A 221     171.613 105.434 189.308  1.00 43.17           H
ATOM   3404  CD1 LEU A 221     171.274 105.532 187.204  1.00 43.17           C
ATOM   3405 1HD1 LEU A 221     170.510 104.760 187.236  1.00 43.17           H
ATOM   3406 2HD1 LEU A 221     171.837 105.448 186.273  1.00 43.17           H
ATOM   3407 3HD1 LEU A 221     170.787 106.506 187.252  1.00 43.17           H
ATOM   3408  CD2 LEU A 221     172.855 103.980 188.356  1.00 43.17           C
ATOM   3409 1HD2 LEU A 221     172.081 103.214 188.349  1.00 43.17           H
ATOM   3410 2HD2 LEU A 221     173.477 103.833 189.238  1.00 43.17           H
ATOM   3411 3HD2 LEU A 221     173.472 103.881 187.460  1.00 43.17           H
ATOM   3412  N   VAL A 222     175.133 108.865 189.278  1.00 88.57           N
ATOM   3413  H   VAL A 222     174.231 109.248 189.556  1.00 88.57           H
ATOM   3414  CA  VAL A 222     176.203 109.775 188.874  1.00 88.57           C
ATOM   3415  HA  VAL A 222     176.695 109.363 188.000  1.00 88.57           H
ATOM   3416  C   VAL A 222     177.246 109.864 189.989  1.00 88.57           C
ATOM   3417  O   VAL A 222     178.442 109.836 189.707  1.00 88.57           O
ATOM   3418  CB  VAL A 222     175.619 111.155 188.484  1.00 88.57           C
ATOM   3419  HB  VAL A 222     175.121 111.567 189.358  1.00 88.57           H
ATOM   3420  CG1 VAL A 222     176.687 112.143 188.009  1.00 88.57           C
ATOM   3421 1HG1 VAL A 222     176.248 113.134 187.904  1.00 88.57           H
ATOM   3422 2HG1 VAL A 222     177.098 111.835 187.050  1.00 88.57           H
ATOM   3423 3HG1 VAL A 222     177.500 112.194 188.732  1.00 88.57           H
ATOM   3424  CG2 VAL A 222     174.592 110.999 187.344  1.00 88.57           C
ATOM   3425 1HG2 VAL A 222     174.066 111.941 187.213  1.00 88.57           H
ATOM   3426 2HG2 VAL A 222     173.853 110.238 187.579  1.00 88.57           H
ATOM   3427 3HG2 VAL A 222     175.093 110.722 186.416  1.00 88.57           H
ATOM   3428  N   GLU A 223     176.813 109.886 191.244  1.00 82.94           N
ATOM   3429  H   GLU A 223     175.817 109.876 191.445  1.00 82.94           H
ATOM   3430  CA  GLU A 223     177.751 109.914 192.372  1.00 82.94           C
ATOM   3431  HA  GLU A 223     178.446 110.745 192.252  1.00 82.94           H
ATOM   3432  C   GLU A 223     178.567 108.632 192.490  1.00 82.94           C
ATOM   3433  O   GLU A 223     179.719 108.650 192.902  1.00 82.94           O
ATOM   3434  CB  GLU A 223     177.011 110.063 193.700  1.00 82.94           C
ATOM   3435 1HB  GLU A 223     176.193 109.343 193.717  1.00 82.94           H
ATOM   3436 2HB  GLU A 223     177.709 109.810 194.495  1.00 82.94           H
ATOM   3437  CG  GLU A 223     176.466 111.448 193.996  1.00 82.94           C
ATOM   3438 1HG  GLU A 223     177.297 112.149 194.024  1.00 82.94           H
ATOM   3439 2HG  GLU A 223     175.791 111.756 193.199  1.00 82.94           H
ATOM   3440  CD  GLU A 223     175.724 111.501 195.328  1.00 82.94           C
ATOM   3441  OE1 GLU A 223     175.621 110.471 196.040  1.00 82.94           O
ATOM   3442  OE2 GLU A 223     175.232 112.596 195.700  1.00 82.94           O
ATOM   3443  N   ASN A 224     177.973 107.492 192.184  1.00 51.08           N
ATOM   3444  H   ASN A 224     176.989 107.480 191.926  1.00 51.08           H
ATOM   3445  CA  ASN A 224     178.715 106.241 192.273  1.00 51.08           C
ATOM   3446  HA  ASN A 224     179.296 106.234 193.193  1.00 51.08           H
ATOM   3447  C   ASN A 224     179.673 106.036 191.107  1.00 51.08           C
ATOM   3448  O   ASN A 224     180.738 105.434 191.251  1.00 51.08           O
ATOM   3449  CB  ASN A 224     177.749 105.064 192.285  1.00 51.08           C
ATOM   3450 1HB  ASN A 224     177.101 105.131 193.158  1.00 51.08           H
ATOM   3451 2HB  ASN A 224     177.129 105.114 191.395  1.00 51.08           H
ATOM   3452  CG  ASN A 224     178.466 103.742 192.292  1.00 51.08           C
ATOM   3453  OD1 ASN A 224     179.107 103.375 193.265  1.00 51.08           O
ATOM   3454  ND2 ASN A 224     178.388 103.025 191.208  1.00 51.08           N
ATOM   3455 1HD2 ASN A 224     178.868 102.138 191.187  1.00 51.08           H
ATOM   3456 2HD2 ASN A 224     177.843 103.354 190.423  1.00 51.08           H
ATOM   3457  N   GLY A 225     179.248 106.460 189.930  1.00 29.07           N
ATOM   3458  H   GLY A 225     178.377 106.973 189.858  1.00 29.07           H
ATOM   3459  CA  GLY A 225     179.972 106.126 188.720  1.00 29.07           C
ATOM   3460 1HA  GLY A 225     180.965 106.558 188.757  1.00 29.07           H
ATOM   3461 2HA  GLY A 225     180.065 105.042 188.651  1.00 29.07           H
ATOM   3462  C   GLY A 225     179.238 106.624 187.498  1.00 29.07           C
ATOM   3463  O   GLY A 225     178.502 105.865 186.880  1.00 29.07           O
ATOM   3464  N   ALA A 226     179.381 107.899 187.174  1.00 67.57           N
ATOM   3465  H   ALA A 226     179.994 108.485 187.722  1.00 67.57           H
ATOM   3466  CA  ALA A 226     178.620 108.495 186.082  1.00 67.57           C
ATOM   3467  HA  ALA A 226     177.574 108.452 186.371  1.00 67.57           H
ATOM   3468  C   ALA A 226     178.744 107.777 184.729  1.00 67.57           C
ATOM   3469  O   ALA A 226     179.843 107.569 184.225  1.00 67.57           O
ATOM   3470  CB  ALA A 226     179.014 109.962 185.940  1.00 67.57           C
ATOM   3471 1HB  ALA A 226     178.983 110.450 186.916  1.00 67.57           H
ATOM   3472 2HB  ALA A 226     178.321 110.468 185.269  1.00 67.57           H
ATOM   3473 3HB  ALA A 226     180.024 110.034 185.538  1.00 67.57           H
ATOM   3474  N   ASP A 227     177.605 107.490 184.112  1.00120.70           N
ATOM   3475  H   ASP A 227     176.732 107.657 184.606  1.00120.70           H
ATOM   3476  CA  ASP A 227     177.526 106.904 182.761  1.00120.70           C
ATOM   3477  HA  ASP A 227     178.309 106.157 182.617  1.00120.70           H
ATOM   3478  C   ASP A 227     177.665 108.014 181.714  1.00120.70           C
ATOM   3479  O   ASP A 227     177.461 107.815 180.524  1.00120.70           O
ATOM   3480  CB  ASP A 227     176.142 106.276 182.506  1.00120.70           C
ATOM   3481 1HB  ASP A 227     175.385 107.018 182.742  1.00120.70           H
ATOM   3482 2HB  ASP A 227     176.056 106.020 181.453  1.00120.70           H
ATOM   3483  CG  ASP A 227     175.865 105.015 183.311  1.00120.70           C
ATOM   3484  OD1 ASP A 227     176.792 104.359 183.829  1.00120.70           O
ATOM   3485  OD2 ASP A 227     174.667 104.650 183.427  1.00120.70           O
ATOM   3486  N   VAL A 228     177.864 109.241 182.168  1.00154.58           N
ATOM   3487  H   VAL A 228     178.174 109.365 183.118  1.00154.58           H
ATOM   3488  CA  VAL A 228     177.528 110.419 181.368  1.00154.58           C
ATOM   3489  HA  VAL A 228     176.518 110.250 181.003  1.00154.58           H
ATOM   3490  C   VAL A 228     178.388 110.648 180.113  1.00154.58           C
ATOM   3491  O   VAL A 228     177.942 111.310 179.173  1.00154.58           O
ATOM   3492  CB  VAL A 228     177.454 111.661 182.303  1.00154.58           C
ATOM   3493  HB  VAL A 228     176.994 111.326 183.233  1.00154.58           H
ATOM   3494  CG1 VAL A 228     178.842 112.211 182.655  1.00154.58           C
ATOM   3495 1HG1 VAL A 228     178.747 112.979 183.425  1.00154.58           H
ATOM   3496 2HG1 VAL A 228     179.314 112.648 181.773  1.00154.58           H
ATOM   3497 3HG1 VAL A 228     179.479 111.415 183.041  1.00154.58           H
ATOM   3498  CG2 VAL A 228     176.539 112.744 181.728  1.00154.58           C
ATOM   3499 1HG2 VAL A 228     176.391 113.523 182.473  1.00154.58           H
ATOM   3500 2HG2 VAL A 228     175.570 112.316 181.479  1.00154.58           H
ATOM   3501 3HG2 VAL A 228     176.985 113.180 180.834  1.00154.58           H
ATOM   3502  N   GLN A 229     179.585 110.077 180.043  1.00135.63           N
ATOM   3503  H   GLN A 229     179.949 109.556 180.838  1.00135.63           H
ATOM   3504  CA  GLN A 229     180.394 110.166 178.823  1.00135.63           C
ATOM   3505  HA  GLN A 229     180.201 111.117 178.327  1.00135.63           H
ATOM   3506  C   GLN A 229     180.095 109.034 177.837  1.00135.63           C
ATOM   3507  O   GLN A 229     180.557 109.066 176.687  1.00135.63           O
ATOM   3508  CB  GLN A 229     181.887 110.066 179.141  1.00135.63           C
ATOM   3509 1HB  GLN A 229     182.072 109.109 179.627  1.00135.63           H
ATOM   3510 2HB  GLN A 229     182.426 110.074 178.194  1.00135.63           H
ATOM   3511  CG  GLN A 229     182.462 111.171 180.015  1.00135.63           C
ATOM   3512 1HG  GLN A 229     182.262 112.136 179.555  1.00135.63           H
ATOM   3513 2HG  GLN A 229     181.983 111.147 180.992  1.00135.63           H
ATOM   3514  CD  GLN A 229     183.959 111.016 180.198  1.00135.63           C
ATOM   3515  OE1 GLN A 229     184.653 110.445 179.359  1.00135.63           O
ATOM   3516  NE2 GLN A 229     184.468 111.507 181.292  1.00135.63           N
ATOM   3517 1HE2 GLN A 229     185.459 111.401 181.462  1.00135.63           H
ATOM   3518 2HE2 GLN A 229     183.880 111.993 181.949  1.00135.63           H
ATOM   3519  N   ALA A 230     179.386 108.008 178.287  1.00 59.64           N
ATOM   3520  H   ALA A 230     178.972 108.035 179.213  1.00 59.64           H
ATOM   3521  CA  ALA A 230     179.174 106.817 177.475  1.00 59.64           C
ATOM   3522  HA  ALA A 230     180.126 106.535 177.026  1.00 59.64           H
ATOM   3523  C   ALA A 230     178.178 107.107 176.352  1.00 59.64           C
ATOM   3524  O   ALA A 230     177.064 107.584 176.584  1.00 59.64           O
ATOM   3525  CB  ALA A 230     178.697 105.668 178.359  1.00 59.64           C
ATOM   3526 1HB  ALA A 230     179.430 105.472 179.138  1.00 59.64           H
ATOM   3527 2HB  ALA A 230     178.573 104.767 177.763  1.00 59.64           H
ATOM   3528 3HB  ALA A 230     177.743 105.923 178.817  1.00 59.64           H
ATOM   3529  N   ALA A 231     178.603 106.841 175.127  1.00 44.35           N
ATOM   3530  H   ALA A 231     179.516 106.424 175.002  1.00 44.35           H
ATOM   3531  CA  ALA A 231     177.799 107.124 173.947  1.00 44.35           C
ATOM   3532  HA  ALA A 231     177.088 107.916 174.176  1.00 44.35           H
ATOM   3533  C   ALA A 231     177.033 105.875 173.533  1.00 44.35           C
ATOM   3534  O   ALA A 231     177.569 104.764 173.578  1.00 44.35           O
ATOM   3535  CB  ALA A 231     178.702 107.584 172.815  1.00 44.35           C
ATOM   3536 1HB  ALA A 231     179.279 108.450 173.138  1.00 44.35           H
ATOM   3537 2HB  ALA A 231     178.099 107.848 171.946  1.00 44.35           H
ATOM   3538 3HB  ALA A 231     179.384 106.783 172.541  1.00 44.35           H
ATOM   3539  N   ALA A 232     175.799 106.058 173.102  1.00 56.45           N
ATOM   3540  H   ALA A 232     175.401 106.990 173.104  1.00 56.45           H
ATOM   3541  CA  ALA A 232     174.993 104.961 172.596  1.00 56.45           C
ATOM   3542  HA  ALA A 232     175.481 104.012 172.816  1.00 56.45           H
ATOM   3543  C   ALA A 232     174.877 105.104 171.077  1.00 56.45           C
ATOM   3544  O   ALA A 232     174.819 106.211 170.551  1.00 56.45           O
ATOM   3545  CB  ALA A 232     173.651 104.979 173.279  1.00 56.45           C
ATOM   3546 1HB  ALA A 232     173.787 104.919 174.359  1.00 56.45           H
ATOM   3547 2HB  ALA A 232     173.063 104.123 172.950  1.00 56.45           H
ATOM   3548 3HB  ALA A 232     173.128 105.902 173.036  1.00 56.45           H
ATOM   3549  N   HIS A 233     174.894 103.974 170.386  1.00 90.67           N
ATOM   3550  H   HIS A 233     174.854 103.096 170.898  1.00 90.67           H
ATOM   3551  CA  HIS A 233     175.063 103.919 168.931  1.00 90.67           C
ATOM   3552  HA  HIS A 233     175.018 104.929 168.520  1.00 90.67           H
ATOM   3553  C   HIS A 233     173.985 103.068 168.263  1.00 90.67           C
ATOM   3554  O   HIS A 233     174.137 102.617 167.128  1.00 90.67           O
ATOM   3555  CB  HIS A 233     176.442 103.326 168.614  1.00 90.67           C
ATOM   3556 1HB  HIS A 233     176.463 102.291 168.956  1.00 90.67           H
ATOM   3557 2HB  HIS A 233     176.593 103.338 167.536  1.00 90.67           H
ATOM   3558  CG  HIS A 233     177.581 104.061 169.254  1.00 90.67           C
ATOM   3559  ND1 HIS A 233     178.125 105.210 168.718  1.00 90.67           N
ATOM   3560  CD2 HIS A 233     178.287 103.773 170.382  1.00 90.67           C
ATOM   3561  HD2 HIS A 233     178.112 102.907 171.005  1.00 90.67           H
ATOM   3562  CE1 HIS A 233     179.104 105.599 169.592  1.00 90.67           C
ATOM   3563  HE1 HIS A 233     179.700 106.495 169.474  1.00 90.67           H
ATOM   3564  NE2 HIS A 233     179.245 104.725 170.618  1.00 90.67           N
ATOM   3565  HE2 HIS A 233     179.905 104.770 171.391  1.00 90.67           H
ATOM   3566  N   GLY A 234     172.914 102.785 168.987  1.00 51.71           N
ATOM   3567  H   GLY A 234     172.836 103.152 169.924  1.00 51.71           H
ATOM   3568  CA  GLY A 234     171.858 101.931 168.461  1.00 51.71           C
ATOM   3569 1HA  GLY A 234     172.310 101.028 168.053  1.00 51.71           H
ATOM   3570 2HA  GLY A 234     171.204 101.640 169.280  1.00 51.71           H
ATOM   3571  C   GLY A 234     171.018 102.564 167.373  1.00 51.71           C
ATOM   3572  O   GLY A 234     171.181 103.740 167.060  1.00 51.71           O
ATOM   3573  N   ASP A 235     170.104 101.799 166.790  1.00 53.23           N
ATOM   3574  H   ASP A 235     169.951 100.858 167.129  1.00 53.23           H
ATOM   3575  CA  ASP A 235     169.313 102.282 165.650  1.00 53.23           C
ATOM   3576  HA  ASP A 235     169.987 102.590 164.850  1.00 53.23           H
ATOM   3577  C   ASP A 235     168.463 103.487 166.035  1.00 53.23           C
ATOM   3578  O   ASP A 235     168.261 104.395 165.223  1.00 53.23           O
ATOM   3579  CB  ASP A 235     168.358 101.207 165.118  1.00 53.23           C
ATOM   3580 1HB  ASP A 235     167.809 100.786 165.957  1.00 53.23           H
ATOM   3581 2HB  ASP A 235     167.647 101.680 164.440  1.00 53.23           H
ATOM   3582  CG  ASP A 235     169.063 100.094 164.357  1.00 53.23           C
ATOM   3583  OD1 ASP A 235     170.232 100.249 163.939  1.00 53.23           O
ATOM   3584  OD2 ASP A 235     168.442  99.032 164.146  1.00 53.23           O
ATOM   3585  N   PHE A 236     167.988 103.524 167.274  1.00 55.00           N
ATOM   3586  H   PHE A 236     168.180 102.767 167.919  1.00 55.00           H
ATOM   3587  CA  PHE A 236     167.195 104.660 167.728  1.00 55.00           C
ATOM   3588  HA  PHE A 236     166.455 104.881 166.961  1.00 55.00           H
ATOM   3589  C   PHE A 236     168.069 105.889 167.915  1.00 55.00           C
ATOM   3590  O   PHE A 236     167.668 106.984 167.553  1.00 55.00           O
ATOM   3591  CB  PHE A 236     166.460 104.378 169.039  1.00 55.00           C
ATOM   3592 1HB  PHE A 236     167.176 104.155 169.826  1.00 55.00           H
ATOM   3593 2HB  PHE A 236     165.928 105.284 169.316  1.00 55.00           H
ATOM   3594  CG  PHE A 236     165.459 103.267 168.939  1.00 55.00           C
ATOM   3595  CD1 PHE A 236     165.686 102.018 169.545  1.00 55.00           C
ATOM   3596  HD1 PHE A 236     166.588 101.843 170.110  1.00 55.00           H
ATOM   3597  CD2 PHE A 236     164.273 103.471 168.220  1.00 55.00           C
ATOM   3598  HD2 PHE A 236     164.077 104.432 167.769  1.00 55.00           H
ATOM   3599  CE1 PHE A 236     164.735 100.980 169.432  1.00 55.00           C
ATOM   3600  HE1 PHE A 236     164.921 100.021 169.889  1.00 55.00           H
ATOM   3601  CE2 PHE A 236     163.330 102.435 168.072  1.00 55.00           C
ATOM   3602  HE2 PHE A 236     162.437 102.597 167.491  1.00 55.00           H
ATOM   3603  CZ  PHE A 236     163.544 101.200 168.710  1.00 55.00           C
ATOM   3604  HZ  PHE A 236     162.803 100.419 168.639  1.00 55.00           H
ATOM   3605  N   PHE A 237     169.276 105.717 168.434  1.00 61.28           N
ATOM   3606  H   PHE A 237     169.578 104.791 168.706  1.00 61.28           H
ATOM   3607  CA  PHE A 237     170.176 106.855 168.631  1.00 61.28           C
ATOM   3608  HA  PHE A 237     169.633 107.642 169.149  1.00 61.28           H
ATOM   3609  C   PHE A 237     170.641 107.410 167.293  1.00 61.28           C
ATOM   3610  O   PHE A 237     170.693 108.619 167.088  1.00 61.28           O
ATOM   3611  CB  PHE A 237     171.380 106.450 169.484  1.00 61.28           C
ATOM   3612 1HB  PHE A 237     171.905 105.629 168.998  1.00 61.28           H
ATOM   3613 2HB  PHE A 237     172.060 107.299 169.552  1.00 61.28           H
ATOM   3614  CG  PHE A 237     171.000 106.035 170.874  1.00 61.28           C
ATOM   3615  CD1 PHE A 237     170.823 107.003 171.873  1.00 61.28           C
ATOM   3616  HD1 PHE A 237     171.003 108.043 171.649  1.00 61.28           H
ATOM   3617  CD2 PHE A 237     170.783 104.684 171.188  1.00 61.28           C
ATOM   3618  HD2 PHE A 237     170.929 103.928 170.435  1.00 61.28           H
ATOM   3619  CE1 PHE A 237     170.398 106.637 173.173  1.00 61.28           C
ATOM   3620  HE1 PHE A 237     170.262 107.395 173.930  1.00 61.28           H
ATOM   3621  CE2 PHE A 237     170.357 104.296 172.481  1.00 61.28           C
ATOM   3622  HE2 PHE A 237     170.191 103.252 172.704  1.00 61.28           H
ATOM   3623  CZ  PHE A 237     170.159 105.278 173.476  1.00 61.28           C
ATOM   3624  HZ  PHE A 237     169.834 104.993 174.464  1.00 61.28           H
ATOM   3625  N   LYS A 238     170.918 106.524 166.350  1.00123.40           N
ATOM   3626  H   LYS A 238     170.876 105.529 166.571  1.00123.40           H
ATOM   3627  CA  LYS A 238     171.308 106.937 165.003  1.00123.40           C
ATOM   3628  HA  LYS A 238     172.067 107.719 165.070  1.00123.40           H
ATOM   3629  C   LYS A 238     170.143 107.509 164.211  1.00123.40           C
ATOM   3630  O   LYS A 238     170.370 108.135 163.173  1.00123.40           O
ATOM   3631  CB  LYS A 238     171.896 105.743 164.251  1.00123.40           C
ATOM   3632 1HB  LYS A 238     171.213 104.896 164.325  1.00123.40           H
ATOM   3633 2HB  LYS A 238     171.993 106.020 163.201  1.00123.40           H
ATOM   3634  CG  LYS A 238     173.276 105.336 164.746  1.00123.40           C
ATOM   3635 1HG  LYS A 238     173.946 106.181 164.607  1.00123.40           H
ATOM   3636 2HG  LYS A 238     173.248 105.074 165.803  1.00123.40           H
ATOM   3637  CD  LYS A 238     173.807 104.169 163.941  1.00123.40           C
ATOM   3638 1HD  LYS A 238     173.215 103.281 164.159  1.00123.40           H
ATOM   3639 2HD  LYS A 238     173.719 104.406 162.881  1.00123.40           H
ATOM   3640  CE  LYS A 238     175.276 103.910 164.248  1.00123.40           C
ATOM   3641 1HE  LYS A 238     175.855 104.790 163.966  1.00123.40           H
ATOM   3642 2HE  LYS A 238     175.404 103.735 165.318  1.00123.40           H
ATOM   3643  NZ  LYS A 238     175.766 102.725 163.478  1.00123.40           N
ATOM   3644 1HZ  LYS A 238     176.771 102.636 163.569  1.00123.40           H
ATOM   3645 2HZ  LYS A 238     175.528 102.826 162.498  1.00123.40           H
ATOM   3646 3HZ  LYS A 238     175.332 101.883 163.840  1.00123.40           H
ATOM   3647  N   LYS A 239     168.923 107.274 164.681  1.00 78.70           N
ATOM   3648  H   LYS A 239     168.841 106.758 165.546  1.00 78.70           H
ATOM   3649  CA  LYS A 239     167.677 107.663 164.010  1.00 78.70           C
ATOM   3650  HA  LYS A 239     166.869 107.101 164.474  1.00 78.70           H
ATOM   3651  C   LYS A 239     167.734 107.257 162.542  1.00 78.70           C
ATOM   3652  O   LYS A 239     167.701 108.090 161.623  1.00 78.70           O
ATOM   3653  CB  LYS A 239     167.357 109.151 164.212  1.00 78.70           C
ATOM   3654 1HB  LYS A 239     167.519 109.403 165.259  1.00 78.70           H
ATOM   3655 2HB  LYS A 239     168.039 109.746 163.607  1.00 78.70           H
ATOM   3656  CG  LYS A 239     165.912 109.506 163.842  1.00 78.70           C
ATOM   3657 1HG  LYS A 239     165.723 109.169 162.828  1.00 78.70           H
ATOM   3658 2HG  LYS A 239     165.221 108.994 164.510  1.00 78.70           H
ATOM   3659  CD  LYS A 239     165.655 110.997 163.895  1.00 78.70           C
ATOM   3660 1HD  LYS A 239     165.690 111.333 164.928  1.00 78.70           H
ATOM   3661 2HD  LYS A 239     166.429 111.507 163.322  1.00 78.70           H
ATOM   3662  CE  LYS A 239     164.298 111.335 163.297  1.00 78.70           C
ATOM   3663 1HE  LYS A 239     164.232 110.906 162.295  1.00 78.70           H
ATOM   3664 2HE  LYS A 239     163.509 110.906 163.918  1.00 78.70           H
ATOM   3665  NZ  LYS A 239     164.119 112.820 163.202  1.00 78.70           N
ATOM   3666 1HZ  LYS A 239     163.226 113.032 162.771  1.00 78.70           H
ATOM   3667 2HZ  LYS A 239     164.858 113.229 162.645  1.00 78.70           H
ATOM   3668 3HZ  LYS A 239     164.132 113.226 164.130  1.00 78.70           H
ATOM   3669  N   THR A 240     167.894 105.962 162.317  1.00 61.77           N
ATOM   3670  H   THR A 240     167.916 105.310 163.093  1.00 61.77           H
ATOM   3671  CA  THR A 240     168.017 105.449 160.953  1.00 61.77           C
ATOM   3672  HA  THR A 240     168.831 105.974 160.453  1.00 61.77           H
ATOM   3673  C   THR A 240     166.715 105.752 160.214  1.00 61.77           C
ATOM   3674  O   THR A 240     165.666 105.901 160.850  1.00 61.77           O
ATOM   3675  CB  THR A 240     168.318 103.934 160.932  1.00 61.77           C
ATOM   3676  HB  THR A 240     168.425 103.607 159.898  1.00 61.77           H
ATOM   3677  OG1 THR A 240     167.254 103.205 161.548  1.00 61.77           O
ATOM   3678  HG1 THR A 240     167.409 102.269 161.357  1.00 61.77           H
ATOM   3679  CG2 THR A 240     169.590 103.602 161.699  1.00 61.77           C
ATOM   3680 1HG2 THR A 240     169.812 102.541 161.579  1.00 61.77           H
ATOM   3681 2HG2 THR A 240     169.462 103.815 162.760  1.00 61.77           H
ATOM   3682 3HG2 THR A 240     170.426 104.181 161.306  1.00 61.77           H
ATOM   3683  N   LYS A 241     166.758 105.924 158.900  1.00 83.80           N
ATOM   3684  H   LYS A 241     167.639 105.804 158.407  1.00 83.80           H
ATOM   3685  CA  LYS A 241     165.546 106.299 158.156  1.00 83.80           C
ATOM   3686  HA  LYS A 241     165.103 107.175 158.627  1.00 83.80           H
ATOM   3687  C   LYS A 241     164.522 105.169 158.193  1.00 83.80           C
ATOM   3688  O   LYS A 241     164.896 103.996 158.135  1.00 83.80           O
ATOM   3689  CB  LYS A 241     165.870 106.640 156.700  1.00 83.80           C
ATOM   3690 1HB  LYS A 241     166.336 105.775 156.238  1.00 83.80           H
ATOM   3691 2HB  LYS A 241     164.933 106.842 156.180  1.00 83.80           H
ATOM   3692  CG  LYS A 241     166.784 107.843 156.516  1.00 83.80           C
ATOM   3693 1HG  LYS A 241     166.325 108.720 156.974  1.00 83.80           H
ATOM   3694 2HG  LYS A 241     167.745 107.650 156.992  1.00 83.80           H
ATOM   3695  CD  LYS A 241     167.007 108.103 155.034  1.00 83.80           C
ATOM   3696 1HD  LYS A 241     167.440 107.211 154.580  1.00 83.80           H
ATOM   3697 2HD  LYS A 241     166.048 108.313 154.558  1.00 83.80           H
ATOM   3698  CE  LYS A 241     167.943 109.282 154.810  1.00 83.80           C
ATOM   3699 1HE  LYS A 241     167.494 110.184 155.232  1.00 83.80           H
ATOM   3700 2HE  LYS A 241     168.892 109.090 155.314  1.00 83.80           H
ATOM   3701  NZ  LYS A 241     168.191 109.477 153.345  1.00 83.80           N
ATOM   3702 1HZ  LYS A 241     168.755 110.307 153.194  1.00 83.80           H
ATOM   3703 2HZ  LYS A 241     167.311 109.599 152.857  1.00 83.80           H
ATOM   3704 3HZ  LYS A 241     168.676 108.671 152.971  1.00 83.80           H
ATOM   3705  N   GLY A 242     163.246 105.520 158.270  1.00 29.04           N
ATOM   3706  H   GLY A 242     163.005 106.505 158.307  1.00 29.04           H
ATOM   3707  CA  GLY A 242     162.171 104.541 158.361  1.00 29.04           C
ATOM   3708 1HA  GLY A 242     161.256 104.986 157.970  1.00 29.04           H
ATOM   3709 2HA  GLY A 242     162.412 103.657 157.770  1.00 29.04           H
ATOM   3710  C   GLY A 242     161.939 104.132 159.803  1.00 29.04           C
ATOM   3711  O   GLY A 242     162.836 104.320 160.623  1.00 29.04           O
ATOM   3712  N   ARG A 243     160.755 103.602 160.103  1.00217.17           N
ATOM   3713  H   ARG A 243     160.116 103.426 159.331  1.00217.17           H
ATOM   3714  CA  ARG A 243     160.237 103.350 161.468  1.00217.17           C
ATOM   3715  HA  ARG A 243     159.226 102.967 161.353  1.00217.17           H
ATOM   3716  C   ARG A 243     160.111 104.628 162.318  1.00217.17           C
ATOM   3717  O   ARG A 243     160.790 105.628 162.060  1.00217.17           O
ATOM   3718  CB  ARG A 243     161.033 102.275 162.235  1.00217.17           C
ATOM   3719 1HB  ARG A 243     162.073 102.585 162.325  1.00217.17           H
ATOM   3720 2HB  ARG A 243     160.621 102.211 163.241  1.00217.17           H
ATOM   3721  CG  ARG A 243     160.973 100.875 161.628  1.00217.17           C
ATOM   3722 1HG  ARG A 243     159.934 100.636 161.402  1.00217.17           H
ATOM   3723 2HG  ARG A 243     161.552 100.850 160.706  1.00217.17           H
ATOM   3724  CD  ARG A 243     161.508  99.822 162.602  1.00217.17           C
ATOM   3725 1HD  ARG A 243     160.964  99.914 163.544  1.00217.17           H
ATOM   3726 2HD  ARG A 243     161.321  98.828 162.196  1.00217.17           H
ATOM   3727  NE  ARG A 243     162.945  99.983 162.867  1.00217.17           N
ATOM   3728  HE  ARG A 243     163.210 100.671 163.562  1.00217.17           H
ATOM   3729  CZ  ARG A 243     163.942  99.330 162.287  1.00217.17           C
ATOM   3730  NH1 ARG A 243     163.794  98.346 161.436  1.00217.17           N
ATOM   3731 1HH1 ARG A 243     162.872  98.007 161.207  1.00217.17           H
ATOM   3732 2HH1 ARG A 243     164.605  97.908 161.024  1.00217.17           H
ATOM   3733  NH2 ARG A 243     165.152  99.678 162.605  1.00217.17           N
ATOM   3734 1HH2 ARG A 243     165.289 100.453 163.238  1.00217.17           H
ATOM   3735 2HH2 ARG A 243     165.941  99.173 162.225  1.00217.17           H
ATOM   3736  N   PRO A 244     159.181 104.656 163.291  1.00101.33           N
ATOM   3737  CA  PRO A 244     159.221 105.848 164.149  1.00101.33           C
ATOM   3738  HA  PRO A 244     159.071 106.751 163.557  1.00101.33           H
ATOM   3739  C   PRO A 244     160.522 105.933 164.943  1.00101.33           C
ATOM   3740  O   PRO A 244     161.165 104.910 165.217  1.00101.33           O
ATOM   3741  CB  PRO A 244     158.042 105.634 165.098  1.00101.33           C
ATOM   3742 1HB  PRO A 244     158.396 105.183 166.018  1.00101.33           H
ATOM   3743 2HB  PRO A 244     157.533 106.575 165.304  1.00101.33           H
ATOM   3744  CG  PRO A 244     157.153 104.693 164.383  1.00101.33           C
ATOM   3745 1HG  PRO A 244     156.487 104.174 165.072  1.00101.33           H
ATOM   3746 2HG  PRO A 244     156.583 105.226 163.626  1.00101.33           H
ATOM   3747  CD  PRO A 244     158.107 103.746 163.728  1.00101.33           C
ATOM   3748 1HD  PRO A 244     158.485 103.015 164.443  1.00101.33           H
ATOM   3749 2HD  PRO A 244     157.632 103.256 162.879  1.00101.33           H
ATOM   3750  N   GLY A 245     160.921 107.142 165.304  1.00 31.40           N
ATOM   3751  H   GLY A 245     160.349 107.957 165.084  1.00 31.40           H
ATOM   3752  CA  GLY A 245     162.180 107.345 165.993  1.00 31.40           C
ATOM   3753 1HA  GLY A 245     162.331 106.544 166.718  1.00 31.40           H
ATOM   3754 2HA  GLY A 245     162.984 107.301 165.259  1.00 31.40           H
ATOM   3755  C   GLY A 245     162.276 108.668 166.720  1.00 31.40           C
ATOM   3756  O   GLY A 245     161.277 109.378 166.858  1.00 31.40           O
ATOM   3757  N   PHE A 246     163.466 108.995 167.194  1.00 78.95           N
ATOM   3758  H   PHE A 246     164.257 108.368 167.034  1.00 78.95           H
ATOM   3759  CA  PHE A 246     163.740 110.224 167.928  1.00 78.95           C
ATOM   3760  HA  PHE A 246     163.176 111.053 167.503  1.00 78.95           H
ATOM   3761  C   PHE A 246     165.231 110.498 167.779  1.00 78.95           C
ATOM   3762  O   PHE A 246     165.974 109.613 167.381  1.00 78.95           O
ATOM   3763  CB  PHE A 246     163.369 110.063 169.409  1.00 78.95           C
ATOM   3764 1HB  PHE A 246     163.591 110.996 169.922  1.00 78.95           H
ATOM   3765 2HB  PHE A 246     162.297 109.882 169.483  1.00 78.95           H
ATOM   3766  CG  PHE A 246     164.094 108.939 170.112  1.00 78.95           C
ATOM   3767  CD1 PHE A 246     165.366 109.148 170.676  1.00 78.95           C
ATOM   3768  HD1 PHE A 246     165.846 110.110 170.575  1.00 78.95           H
ATOM   3769  CD2 PHE A 246     163.491 107.674 170.250  1.00 78.95           C
ATOM   3770  HD2 PHE A 246     162.516 107.490 169.821  1.00 78.95           H
ATOM   3771  CE1 PHE A 246     166.024 108.121 171.396  1.00 78.95           C
ATOM   3772  HE1 PHE A 246     166.990 108.302 171.845  1.00 78.95           H
ATOM   3773  CE2 PHE A 246     164.146 106.633 170.958  1.00 78.95           C
ATOM   3774  HE2 PHE A 246     163.683 105.664 171.056  1.00 78.95           H
ATOM   3775  CZ  PHE A 246     165.411 106.864 171.536  1.00 78.95           C
ATOM   3776  HZ  PHE A 246     165.907 106.076 172.082  1.00 78.95           H
ATOM   3777  N   TYR A 247     165.675 111.699 168.113  1.00 95.74           N
ATOM   3778  H   TYR A 247     165.014 112.418 168.394  1.00 95.74           H
ATOM   3779  CA  TYR A 247     167.096 112.023 168.167  1.00 95.74           C
ATOM   3780  HA  TYR A 247     167.672 111.110 168.317  1.00 95.74           H
ATOM   3781  C   TYR A 247     167.305 112.948 169.355  1.00 95.74           C
ATOM   3782  O   TYR A 247     166.888 114.105 169.335  1.00 95.74           O
ATOM   3783  CB  TYR A 247     167.573 112.705 166.885  1.00 95.74           C
ATOM   3784 1HB  TYR A 247     167.335 112.061 166.045  1.00 95.74           H
ATOM   3785 2HB  TYR A 247     167.049 113.649 166.759  1.00 95.74           H
ATOM   3786  CG  TYR A 247     169.062 112.954 166.868  1.00 95.74           C
ATOM   3787  CD1 TYR A 247     169.941 111.934 166.463  1.00 95.74           C
ATOM   3788  HD1 TYR A 247     169.551 110.966 166.174  1.00 95.74           H
ATOM   3789  CD2 TYR A 247     169.607 114.200 167.253  1.00 95.74           C
ATOM   3790  HD2 TYR A 247     168.953 115.002 167.564  1.00 95.74           H
ATOM   3791  CE1 TYR A 247     171.335 112.151 166.433  1.00 95.74           C
ATOM   3792  HE1 TYR A 247     171.990 111.354 166.121  1.00 95.74           H
ATOM   3793  CE2 TYR A 247     171.012 114.417 167.234  1.00 95.74           C
ATOM   3794  HE2 TYR A 247     171.425 115.369 167.531  1.00 95.74           H
ATOM   3795  CZ  TYR A 247     171.860 113.387 166.819  1.00 95.74           C
ATOM   3796  OH  TYR A 247     173.215 113.587 166.784  1.00 95.74           O
ATOM   3797  HH  TYR A 247     173.676 112.807 166.437  1.00 95.74           H
ATOM   3798  N   PHE A 248     167.940 112.433 170.394  1.00157.47           N
ATOM   3799  H   PHE A 248     168.240 111.458 170.359  1.00157.47           H
ATOM   3800  CA  PHE A 248     168.223 113.203 171.604  1.00157.47           C
ATOM   3801  HA  PHE A 248     167.956 114.247 171.445  1.00157.47           H
ATOM   3802  C   PHE A 248     169.724 113.121 171.861  1.00157.47           C
ATOM   3803  O   PHE A 248     170.192 113.147 172.998  1.00157.47           O
ATOM   3804  CB  PHE A 248     167.435 112.667 172.807  1.00157.47           C
ATOM   3805 1HB  PHE A 248     167.801 111.673 173.048  1.00157.47           H
ATOM   3806 2HB  PHE A 248     167.624 113.316 173.660  1.00157.47           H
ATOM   3807  CG  PHE A 248     165.943 112.575 172.592  1.00157.47           C
ATOM   3808  CD1 PHE A 248     165.253 111.421 173.008  1.00157.47           C
ATOM   3809  HD1 PHE A 248     165.796 110.596 173.449  1.00157.47           H
ATOM   3810  CD2 PHE A 248     165.209 113.631 172.016  1.00157.47           C
ATOM   3811  HD2 PHE A 248     165.713 114.534 171.700  1.00157.47           H
ATOM   3812  CE1 PHE A 248     163.851 111.311 172.850  1.00157.47           C
ATOM   3813  HE1 PHE A 248     163.341 110.413 173.170  1.00157.47           H
ATOM   3814  CE2 PHE A 248     163.806 113.532 171.849  1.00157.47           C
ATOM   3815  HE2 PHE A 248     163.252 114.354 171.419  1.00157.47           H
ATOM   3816  CZ  PHE A 248     163.128 112.368 172.264  1.00157.47           C
ATOM   3817  HZ  PHE A 248     162.061 112.284 172.130  1.00157.47           H
ATOM   3818  N   GLY A 249     170.474 112.974 170.777  1.00 78.44           N
ATOM   3819  H   GLY A 249     170.038 112.939 169.869  1.00 78.44           H
ATOM   3820  CA  GLY A 249     171.917 112.820 170.866  1.00 78.44           C
ATOM   3821 1HA  GLY A 249     172.362 113.041 169.897  1.00 78.44           H
ATOM   3822 2HA  GLY A 249     172.311 113.523 171.598  1.00 78.44           H
ATOM   3823  C   GLY A 249     172.312 111.413 171.269  1.00 78.44           C
ATOM   3824  O   GLY A 249     171.484 110.503 171.237  1.00 78.44           O
ATOM   3825  N   GLU A 250     173.569 111.208 171.626  1.00150.59           N
ATOM   3826  H   GLU A 250     174.213 111.999 171.646  1.00150.59           H
ATOM   3827  CA  GLU A 250     174.082 109.883 171.993  1.00150.59           C
ATOM   3828  HA  GLU A 250     173.377 109.102 171.707  1.00150.59           H
ATOM   3829  C   GLU A 250     174.340 109.790 173.488  1.00150.59           C
ATOM   3830  O   GLU A 250     174.715 108.730 173.983  1.00150.59           O
ATOM   3831  CB  GLU A 250     175.422 109.621 171.300  1.00150.59           C
ATOM   3832 1HB  GLU A 250     176.098 110.433 171.562  1.00150.59           H
ATOM   3833 2HB  GLU A 250     175.835 108.689 171.683  1.00150.59           H
ATOM   3834  CG  GLU A 250     175.347 109.508 169.794  1.00150.59           C
ATOM   3835 1HG  GLU A 250     174.630 108.730 169.534  1.00150.59           H
ATOM   3836 2HG  GLU A 250     174.994 110.454 169.384  1.00150.59           H
ATOM   3837  CD  GLU A 250     176.690 109.175 169.162  1.00150.59           C
ATOM   3838  OE1 GLU A 250     177.757 109.507 169.737  1.00150.59           O
ATOM   3839  OE2 GLU A 250     176.702 108.618 168.042  1.00150.59           O
ATOM   3840  N   LEU A 251     174.220 110.910 174.190  1.00 87.53           N
ATOM   3841  H   LEU A 251     173.824 111.733 173.756  1.00 87.53           H
ATOM   3842  CA  LEU A 251     174.716 111.028 175.562  1.00 87.53           C
ATOM   3843  HA  LEU A 251     175.194 110.094 175.849  1.00 87.53           H
ATOM   3844  C   LEU A 251     173.610 111.331 176.569  1.00 87.53           C
ATOM   3845  O   LEU A 251     172.633 112.009 176.243  1.00 87.53           O
ATOM   3846  CB  LEU A 251     175.759 112.154 175.616  1.00 87.53           C
ATOM   3847 1HB  LEU A 251     175.276 113.069 175.272  1.00 87.53           H
ATOM   3848 2HB  LEU A 251     176.051 112.302 176.655  1.00 87.53           H
ATOM   3849  CG  LEU A 251     177.042 111.950 174.796  1.00 87.53           C
ATOM   3850  HG  LEU A 251     176.771 111.682 173.776  1.00 87.53           H
ATOM   3851  CD1 LEU A 251     177.861 113.230 174.737  1.00 87.53           C
ATOM   3852 1HD1 LEU A 251     178.724 113.089 174.088  1.00 87.53           H
ATOM   3853 2HD1 LEU A 251     178.209 113.504 175.734  1.00 87.53           H
ATOM   3854 3HD1 LEU A 251     177.253 114.040 174.333  1.00 87.53           H
ATOM   3855  CD2 LEU A 251     177.897 110.829 175.379  1.00 87.53           C
ATOM   3856 1HD2 LEU A 251     178.817 110.720 174.807  1.00 87.53           H
ATOM   3857 2HD2 LEU A 251     177.354 109.886 175.344  1.00 87.53           H
ATOM   3858 3HD2 LEU A 251     178.151 111.050 176.417  1.00 87.53           H
ATOM   3859  N   PRO A 252     173.760 110.881 177.828  1.00106.06           N
ATOM   3860  CA  PRO A 252     172.709 111.253 178.784  1.00106.06           C
ATOM   3861  HA  PRO A 252     171.752 110.863 178.438  1.00106.06           H
ATOM   3862  C   PRO A 252     172.572 112.759 179.041  1.00106.06           C
ATOM   3863  O   PRO A 252     171.485 113.234 179.358  1.00106.06           O
ATOM   3864  CB  PRO A 252     173.132 110.511 180.056  1.00106.06           C
ATOM   3865 1HB  PRO A 252     173.703 111.173 180.705  1.00106.06           H
ATOM   3866 2HB  PRO A 252     172.264 110.117 180.579  1.00106.06           H
ATOM   3867  CG  PRO A 252     173.996 109.390 179.569  1.00106.06           C
ATOM   3868 1HG  PRO A 252     174.649 109.016 180.357  1.00106.06           H
ATOM   3869 2HG  PRO A 252     173.377 108.587 179.166  1.00106.06           H
ATOM   3870  CD  PRO A 252     174.782 110.039 178.479  1.00106.06           C
ATOM   3871 1HD  PRO A 252     175.578 110.657 178.891  1.00106.06           H
ATOM   3872 2HD  PRO A 252     175.183 109.287 177.800  1.00106.06           H
ATOM   3873  N   LEU A 253     173.633 113.543 178.870  1.00 44.82           N
ATOM   3874  H   LEU A 253     174.531 113.145 178.637  1.00 44.82           H
ATOM   3875  CA  LEU A 253     173.510 114.996 179.030  1.00 44.82           C
ATOM   3876  HA  LEU A 253     173.040 115.191 179.993  1.00 44.82           H
ATOM   3877  C   LEU A 253     172.626 115.617 177.945  1.00 44.82           C
ATOM   3878  O   LEU A 253     171.820 116.511 178.225  1.00 44.82           O
ATOM   3879  CB  LEU A 253     174.891 115.668 179.014  1.00 44.82           C
ATOM   3880 1HB  LEU A 253     175.530 115.158 179.733  1.00 44.82           H
ATOM   3881 2HB  LEU A 253     175.321 115.528 178.022  1.00 44.82           H
ATOM   3882  CG  LEU A 253     174.918 117.175 179.334  1.00 44.82           C
ATOM   3883  HG  LEU A 253     174.236 117.675 178.651  1.00 44.82           H
ATOM   3884  CD1 LEU A 253     174.469 117.487 180.763  1.00 44.82           C
ATOM   3885 1HD1 LEU A 253     174.515 118.563 180.934  1.00 44.82           H
ATOM   3886 2HD1 LEU A 253     175.114 116.981 181.481  1.00 44.82           H
ATOM   3887 3HD1 LEU A 253     173.438 117.172 180.911  1.00 44.82           H
ATOM   3888  CD2 LEU A 253     176.298 117.769 179.097  1.00 44.82           C
ATOM   3889 1HD2 LEU A 253     176.296 118.827 179.359  1.00 44.82           H
ATOM   3890 2HD2 LEU A 253     176.546 117.692 178.041  1.00 44.82           H
ATOM   3891 3HD2 LEU A 253     177.051 117.250 179.687  1.00 44.82           H
ATOM   3892  N   SER A 254     172.741 115.142 176.710  1.00 41.04           N
ATOM   3893  H   SER A 254     173.387 114.395 176.500  1.00 41.04           H
ATOM   3894  CA  SER A 254     171.915 115.681 175.632  1.00 41.04           C
ATOM   3895  HA  SER A 254     171.927 116.766 175.696  1.00 41.04           H
ATOM   3896  C   SER A 254     170.479 115.224 175.815  1.00 41.04           C
ATOM   3897  O   SER A 254     169.537 115.979 175.562  1.00 41.04           O
ATOM   3898  CB  SER A 254     172.453 115.268 174.259  1.00 41.04           C
ATOM   3899 1HB  SER A 254     171.799 115.663 173.480  1.00 41.04           H
ATOM   3900 2HB  SER A 254     173.447 115.692 174.128  1.00 41.04           H
ATOM   3901  OG  SER A 254     172.556 113.865 174.127  1.00 41.04           O
ATOM   3902  HG  SER A 254     171.691 113.522 173.847  1.00 41.04           H
ATOM   3903  N   LEU A 255     170.311 114.012 176.326  1.00 79.58           N
ATOM   3904  H   LEU A 255     171.121 113.421 176.489  1.00 79.58           H
ATOM   3905  CA  LEU A 255     168.983 113.499 176.635  1.00 79.58           C
ATOM   3906  HA  LEU A 255     168.380 113.520 175.729  1.00 79.58           H
ATOM   3907  C   LEU A 255     168.302 114.367 177.686  1.00 79.58           C
ATOM   3908  O   LEU A 255     167.141 114.719 177.524  1.00 79.58           O
ATOM   3909  CB  LEU A 255     169.082 112.061 177.146  1.00 79.58           C
ATOM   3910 1HB  LEU A 255     169.647 111.475 176.421  1.00 79.58           H
ATOM   3911 2HB  LEU A 255     169.648 112.077 178.074  1.00 79.58           H
ATOM   3912  CG  LEU A 255     167.758 111.337 177.430  1.00 79.58           C
ATOM   3913  HG  LEU A 255     167.144 111.956 178.082  1.00 79.58           H
ATOM   3914  CD1 LEU A 255     166.972 111.029 176.163  1.00 79.58           C
ATOM   3915 1HD1 LEU A 255     166.094 110.427 176.402  1.00 79.58           H
ATOM   3916 2HD1 LEU A 255     167.594 110.478 175.458  1.00 79.58           H
ATOM   3917 3HD1 LEU A 255     166.637 111.958 175.705  1.00 79.58           H
ATOM   3918  CD2 LEU A 255     168.076 110.063 178.165  1.00 79.58           C
ATOM   3919 1HD2 LEU A 255     167.159 109.512 178.380  1.00 79.58           H
ATOM   3920 2HD2 LEU A 255     168.572 110.290 179.107  1.00 79.58           H
ATOM   3921 3HD2 LEU A 255     168.731 109.436 177.562  1.00 79.58           H
ATOM   3922  N   ALA A 256     169.009 114.750 178.741  1.00 32.96           N
ATOM   3923  H   ALA A 256     169.976 114.448 178.835  1.00 32.96           H
ATOM   3924  CA  ALA A 256     168.416 115.568 179.800  1.00 32.96           C
ATOM   3925  HA  ALA A 256     167.566 115.026 180.214  1.00 32.96           H
ATOM   3926  C   ALA A 256     167.890 116.906 179.269  1.00 32.96           C
ATOM   3927  O   ALA A 256     166.809 117.364 179.659  1.00 32.96           O
ATOM   3928  CB  ALA A 256     169.446 115.791 180.908  1.00 32.96           C
ATOM   3929 1HB  ALA A 256     169.780 114.832 181.301  1.00 32.96           H
ATOM   3930 2HB  ALA A 256     168.994 116.370 181.715  1.00 32.96           H
ATOM   3931 3HB  ALA A 256     170.307 116.335 180.516  1.00 32.96           H
ATOM   3932  N   ALA A 257     168.629 117.504 178.345  1.00 41.10           N
ATOM   3933  H   ALA A 257     169.513 117.097 178.067  1.00 41.10           H
ATOM   3934  CA  ALA A 257     168.193 118.754 177.736  1.00 41.10           C
ATOM   3935  HA  ALA A 257     167.976 119.465 178.530  1.00 41.10           H
ATOM   3936  C   ALA A 257     166.926 118.541 176.915  1.00 41.10           C
ATOM   3937  O   ALA A 257     165.974 119.310 176.994  1.00 41.10           O
ATOM   3938  CB  ALA A 257     169.292 119.313 176.856  1.00 41.10           C
ATOM   3939 1HB  ALA A 257     170.188 119.473 177.452  1.00 41.10           H
ATOM   3940 2HB  ALA A 257     168.972 120.266 176.435  1.00 41.10           H
ATOM   3941 3HB  ALA A 257     169.518 118.620 176.044  1.00 41.10           H
ATOM   3942  N   CYS A 258     166.913 117.472 176.134  1.00 70.62           N
ATOM   3943  H   CYS A 258     167.717 116.852 176.118  1.00 70.62           H
ATOM   3944  CA  CYS A 258     165.783 117.187 175.260  1.00 70.62           C
ATOM   3945  HA  CYS A 258     165.560 118.082 174.680  1.00 70.62           H
ATOM   3946  C   CYS A 258     164.522 116.808 176.040  1.00 70.62           C
ATOM   3947  O   CYS A 258     163.401 117.062 175.602  1.00 70.62           O
ATOM   3948  CB  CYS A 258     166.171 116.070 174.294  1.00 70.62           C
ATOM   3949 1HB  CYS A 258     166.459 115.184 174.863  1.00 70.62           H
ATOM   3950 2HB  CYS A 258     165.298 115.820 173.691  1.00 70.62           H
ATOM   3951  SG  CYS A 258     167.527 116.544 173.186  1.00 70.62           S
ATOM   3952  HG  CYS A 258     168.503 116.479 174.106  1.00 70.62           H
ATOM   3953  N   THR A 259     164.706 116.247 177.225  1.00110.91           N
ATOM   3954  H   THR A 259     165.655 116.053 177.529  1.00110.91           H
ATOM   3955  CA  THR A 259     163.597 115.854 178.097  1.00110.91           C
ATOM   3956  HA  THR A 259     162.803 115.448 177.475  1.00110.91           H
ATOM   3957  C   THR A 259     163.031 117.065 178.855  1.00110.91           C
ATOM   3958  O   THR A 259     162.087 116.928 179.633  1.00110.91           O
ATOM   3959  CB  THR A 259     164.070 114.727 179.063  1.00110.91           C
ATOM   3960  HB  THR A 259     164.705 115.149 179.843  1.00110.91           H
ATOM   3961  OG1 THR A 259     164.822 113.769 178.314  1.00110.91           O
ATOM   3962  HG1 THR A 259     165.658 114.177 178.041  1.00110.91           H
ATOM   3963  CG2 THR A 259     162.936 113.915 179.682  1.00110.91           C
ATOM   3964 1HG2 THR A 259     163.355 113.112 180.290  1.00110.91           H
ATOM   3965 2HG2 THR A 259     162.316 113.478 178.899  1.00110.91           H
ATOM   3966 3HG2 THR A 259     162.317 114.541 180.320  1.00110.91           H
ATOM   3967  N   ASN A 260     163.599 118.246 178.616  1.00130.79           N
ATOM   3968  H   ASN A 260     164.353 118.298 177.941  1.00130.79           H
ATOM   3969  CA  ASN A 260     163.212 119.498 179.280  1.00130.79           C
ATOM   3970  HA  ASN A 260     163.897 120.281 178.953  1.00130.79           H
ATOM   3971  C   ASN A 260     163.361 119.360 180.796  1.00130.79           C
ATOM   3972  O   ASN A 260     162.464 119.707 181.553  1.00130.79           O
ATOM   3973  CB  ASN A 260     161.784 119.926 178.882  1.00130.79           C
ATOM   3974 1HB  ASN A 260     161.660 119.804 177.808  1.00130.79           H
ATOM   3975 2HB  ASN A 260     161.061 119.285 179.385  1.00130.79           H
ATOM   3976  CG  ASN A 260     161.477 121.363 179.244  1.00130.79           C
ATOM   3977  OD1 ASN A 260     162.344 122.127 179.651  1.00130.79           O
ATOM   3978  ND2 ASN A 260     160.241 121.752 179.087  1.00130.79           N
ATOM   3979 1HD2 ASN A 260     160.004 122.706 179.309  1.00130.79           H
ATOM   3980 2HD2 ASN A 260     159.540 121.103 178.760  1.00130.79           H
ATOM   3981  N   GLN A 261     164.474 118.785 181.236  1.00 75.00           N
ATOM   3982  H   GLN A 261     165.189 118.497 180.576  1.00 75.00           H
ATOM   3983  CA  GLN A 261     164.708 118.535 182.660  1.00 75.00           C
ATOM   3984  HA  GLN A 261     163.812 118.796 183.222  1.00 75.00           H
ATOM   3985  C   GLN A 261     165.837 119.393 183.215  1.00 75.00           C
ATOM   3986  O   GLN A 261     166.996 118.986 183.239  1.00 75.00           O
ATOM   3987  CB  GLN A 261     165.002 117.050 182.887  1.00 75.00           C
ATOM   3988 1HB  GLN A 261     165.840 116.748 182.259  1.00 75.00           H
ATOM   3989 2HB  GLN A 261     165.286 116.909 183.926  1.00 75.00           H
ATOM   3990  CG  GLN A 261     163.816 116.147 182.596  1.00 75.00           C
ATOM   3991 1HG  GLN A 261     163.562 116.238 181.548  1.00 75.00           H
ATOM   3992 2HG  GLN A 261     164.089 115.113 182.798  1.00 75.00           H
ATOM   3993  CD  GLN A 261     162.596 116.504 183.415  1.00 75.00           C
ATOM   3994  OE1 GLN A 261     162.643 116.553 184.641  1.00 75.00           O
ATOM   3995  NE2 GLN A 261     161.503 116.769 182.755  1.00 75.00           N
ATOM   3996 1HE2 GLN A 261     160.671 117.026 183.261  1.00 75.00           H
ATOM   3997 2HE2 GLN A 261     161.503 116.748 181.745  1.00 75.00           H
ATOM   3998  N   LEU A 262     165.494 120.596 183.653  1.00124.73           N
ATOM   3999  H   LEU A 262     164.505 120.853 183.674  1.00124.73           H
ATOM   4000  CA  LEU A 262     166.482 121.579 184.101  1.00124.73           C
ATOM   4001  HA  LEU A 262     167.202 121.751 183.301  1.00124.73           H
ATOM   4002  C   LEU A 262     167.249 121.109 185.327  1.00124.73           C
ATOM   4003  O   LEU A 262     168.451 121.340 185.432  1.00124.73           O
ATOM   4004  CB  LEU A 262     165.777 122.892 184.456  1.00124.73           C
ATOM   4005 1HB  LEU A 262     165.014 122.656 185.197  1.00124.73           H
ATOM   4006 2HB  LEU A 262     166.499 123.556 184.931  1.00124.73           H
ATOM   4007  CG  LEU A 262     165.100 123.663 183.314  1.00124.73           C
ATOM   4008  HG  LEU A 262     164.569 122.959 182.675  1.00124.73           H
ATOM   4009  CD1 LEU A 262     164.081 124.640 183.883  1.00124.73           C
ATOM   4010 1HD1 LEU A 262     163.560 125.136 183.065  1.00124.73           H
ATOM   4011 2HD1 LEU A 262     164.576 125.386 184.505  1.00124.73           H
ATOM   4012 3HD1 LEU A 262     163.345 124.099 184.478  1.00124.73           H
ATOM   4013  CD2 LEU A 262     166.115 124.421 182.472  1.00124.73           C
ATOM   4014 1HD2 LEU A 262     165.606 124.902 181.636  1.00124.73           H
ATOM   4015 2HD2 LEU A 262     166.861 123.735 182.074  1.00124.73           H
ATOM   4016 3HD2 LEU A 262     166.605 125.184 183.076  1.00124.73           H
ATOM   4017  N   GLY A 263     166.570 120.434 186.245  1.00 26.43           N
ATOM   4018  H   GLY A 263     165.584 120.240 186.115  1.00 26.43           H
ATOM   4019  CA  GLY A 263     167.228 119.971 187.454  1.00 26.43           C
ATOM   4020 1HA  GLY A 263     167.737 120.808 187.934  1.00 26.43           H
ATOM   4021 2HA  GLY A 263     166.485 119.564 188.140  1.00 26.43           H
ATOM   4022  C   GLY A 263     168.245 118.897 187.137  1.00 26.43           C
ATOM   4023  O   GLY A 263     169.353 118.907 187.673  1.00 26.43           O
ATOM   4024  N   ILE A 264     167.898 117.998 186.225  1.00 94.10           N
ATOM   4025  H   ILE A 264     166.972 118.036 185.815  1.00 94.10           H
ATOM   4026  CA  ILE A 264     168.829 116.946 185.815  1.00 94.10           C
ATOM   4027  HA  ILE A 264     169.220 116.466 186.714  1.00 94.10           H
ATOM   4028  C   ILE A 264     170.011 117.584 185.080  1.00 94.10           C
ATOM   4029  O   ILE A 264     171.158 117.237 185.351  1.00 94.10           O
ATOM   4030  CB  ILE A 264     168.145 115.847 184.936  1.00 94.10           C
ATOM   4031  HB  ILE A 264     167.716 116.323 184.055  1.00 94.10           H
ATOM   4032  CG1 ILE A 264     167.019 115.156 185.737  1.00 94.10           C
ATOM   4033 1HG1 ILE A 264     167.467 114.699 186.616  1.00 94.10           H
ATOM   4034 2HG1 ILE A 264     166.316 115.914 186.080  1.00 94.10           H
ATOM   4035  CG2 ILE A 264     169.172 114.793 184.470  1.00 94.10           C
ATOM   4036 1HG2 ILE A 264     168.710 114.130 183.745  1.00 94.10           H
ATOM   4037 2HG2 ILE A 264     169.537 114.215 185.320  1.00 94.10           H
ATOM   4038 3HG2 ILE A 264     170.018 115.273 183.982  1.00 94.10           H
ATOM   4039  CD1 ILE A 264     166.214 114.061 185.012  1.00 94.10           C
ATOM   4040 1HD1 ILE A 264     165.326 113.825 185.597  1.00 94.10           H
ATOM   4041 2HD1 ILE A 264     166.818 113.160 184.909  1.00 94.10           H
ATOM   4042 3HD1 ILE A 264     165.911 114.408 184.026  1.00 94.10           H
ATOM   4043  N   VAL A 265     169.767 118.535 184.184  1.00 37.98           N
ATOM   4044  H   VAL A 265     168.808 118.813 183.989  1.00 37.98           H
ATOM   4045  CA  VAL A 265     170.865 119.182 183.451  1.00 37.98           C
ATOM   4046  HA  VAL A 265     171.426 118.414 182.921  1.00 37.98           H
ATOM   4047  C   VAL A 265     171.835 119.850 184.424  1.00 37.98           C
ATOM   4048  O   VAL A 265     173.042 119.616 184.350  1.00 37.98           O
ATOM   4049  CB  VAL A 265     170.331 120.217 182.409  1.00 37.98           C
ATOM   4050  HB  VAL A 265     169.618 120.875 182.904  1.00 37.98           H
ATOM   4051  CG1 VAL A 265     171.446 121.086 181.815  1.00 37.98           C
ATOM   4052 1HG1 VAL A 265     171.037 121.726 181.033  1.00 37.98           H
ATOM   4053 2HG1 VAL A 265     172.229 120.457 181.387  1.00 37.98           H
ATOM   4054 3HG1 VAL A 265     171.874 121.725 182.586  1.00 37.98           H
ATOM   4055  CG2 VAL A 265     169.625 119.496 181.257  1.00 37.98           C
ATOM   4056 1HG2 VAL A 265     169.195 120.229 180.578  1.00 37.98           H
ATOM   4057 2HG2 VAL A 265     168.828 118.861 181.633  1.00 37.98           H
ATOM   4058 3HG2 VAL A 265     170.341 118.884 180.706  1.00 37.98           H
ATOM   4059  N   LYS A 266     171.331 120.632 185.370  1.00 88.51           N
ATOM   4060  H   LYS A 266     170.323 120.777 185.426  1.00 88.51           H
ATOM   4061  CA  LYS A 266     172.209 121.315 186.321  1.00 88.51           C
ATOM   4062  HA  LYS A 266     172.940 121.913 185.778  1.00 88.51           H
ATOM   4063  C   LYS A 266     172.974 120.316 187.167  1.00 88.51           C
ATOM   4064  O   LYS A 266     174.172 120.478 187.385  1.00 88.51           O
ATOM   4065  CB  LYS A 266     171.391 122.220 187.237  1.00 88.51           C
ATOM   4066 1HB  LYS A 266     170.570 121.639 187.657  1.00 88.51           H
ATOM   4067 2HB  LYS A 266     172.031 122.554 188.054  1.00 88.51           H
ATOM   4068  CG  LYS A 266     170.831 123.448 186.545  1.00 88.51           C
ATOM   4069 1HG  LYS A 266     171.657 124.081 186.226  1.00 88.51           H
ATOM   4070 2HG  LYS A 266     170.245 123.157 185.676  1.00 88.51           H
ATOM   4071  CD  LYS A 266     169.952 124.218 187.503  1.00 88.51           C
ATOM   4072 1HD  LYS A 266     169.134 123.575 187.831  1.00 88.51           H
ATOM   4073 2HD  LYS A 266     170.545 124.501 188.373  1.00 88.51           H
ATOM   4074  CE  LYS A 266     169.381 125.471 186.869  1.00 88.51           C
ATOM   4075 1HE  LYS A 266     170.198 126.102 186.512  1.00 88.51           H
ATOM   4076 2HE  LYS A 266     168.742 125.203 186.026  1.00 88.51           H
ATOM   4077  NZ  LYS A 266     168.584 126.218 187.889  1.00 88.51           N
ATOM   4078 1HZ  LYS A 266     168.254 127.092 187.497  1.00 88.51           H
ATOM   4079 2HZ  LYS A 266     169.163 126.421 188.697  1.00 88.51           H
ATOM   4080 3HZ  LYS A 266     167.790 125.662 188.183  1.00 88.51           H
ATOM   4081  N   PHE A 267     172.298 119.266 187.608  1.00 45.32           N
ATOM   4082  H   PHE A 267     171.311 119.166 187.392  1.00 45.32           H
ATOM   4083  CA  PHE A 267     172.941 118.260 188.440  1.00 45.32           C
ATOM   4084  HA  PHE A 267     173.367 118.760 189.310  1.00 45.32           H
ATOM   4085  C   PHE A 267     174.072 117.549 187.707  1.00 45.32           C
ATOM   4086  O   PHE A 267     175.155 117.384 188.262  1.00 45.32           O
ATOM   4087  CB  PHE A 267     171.915 117.235 188.920  1.00 45.32           C
ATOM   4088 1HB  PHE A 267     171.128 117.757 189.462  1.00 45.32           H
ATOM   4089 2HB  PHE A 267     171.470 116.743 188.055  1.00 45.32           H
ATOM   4090  CG  PHE A 267     172.501 116.187 189.815  1.00 45.32           C
ATOM   4091  CD1 PHE A 267     172.753 116.466 191.170  1.00 45.32           C
ATOM   4092  HD1 PHE A 267     172.494 117.434 191.580  1.00 45.32           H
ATOM   4093  CD2 PHE A 267     172.831 114.922 189.300  1.00 45.32           C
ATOM   4094  HD2 PHE A 267     172.632 114.693 188.263  1.00 45.32           H
ATOM   4095  CE1 PHE A 267     173.362 115.499 192.003  1.00 45.32           C
ATOM   4096  HE1 PHE A 267     173.566 115.728 193.040  1.00 45.32           H
ATOM   4097  CE2 PHE A 267     173.430 113.948 190.121  1.00 45.32           C
ATOM   4098  HE2 PHE A 267     173.662 112.974 189.720  1.00 45.32           H
ATOM   4099  CZ  PHE A 267     173.711 114.242 191.473  1.00 45.32           C
ATOM   4100  HZ  PHE A 267     174.184 113.500 192.102  1.00 45.32           H
ATOM   4101  N   LEU A 268     173.851 117.153 186.460  1.00 46.25           N
ATOM   4102  H   LEU A 268     172.946 117.333 186.028  1.00 46.25           H
ATOM   4103  CA  LEU A 268     174.873 116.433 185.700  1.00 46.25           C
ATOM   4104  HA  LEU A 268     175.209 115.570 186.276  1.00 46.25           H
ATOM   4105  C   LEU A 268     176.087 117.312 185.442  1.00 46.25           C
ATOM   4106  O   LEU A 268     177.226 116.865 185.533  1.00 46.25           O
ATOM   4107  CB  LEU A 268     174.320 115.969 184.346  1.00 46.25           C
ATOM   4108 1HB  LEU A 268     173.879 116.838 183.858  1.00 46.25           H
ATOM   4109 2HB  LEU A 268     175.169 115.653 183.741  1.00 46.25           H
ATOM   4110  CG  LEU A 268     173.290 114.831 184.304  1.00 46.25           C
ATOM   4111  HG  LEU A 268     172.453 115.086 184.948  1.00 46.25           H
ATOM   4112  CD1 LEU A 268     172.769 114.651 182.880  1.00 46.25           C
ATOM   4113 1HD1 LEU A 268     172.019 113.861 182.860  1.00 46.25           H
ATOM   4114 2HD1 LEU A 268     173.587 114.389 182.208  1.00 46.25           H
ATOM   4115 3HD1 LEU A 268     172.304 115.578 182.545  1.00 46.25           H
ATOM   4116  CD2 LEU A 268     173.875 113.518 184.790  1.00 46.25           C
ATOM   4117 1HD2 LEU A 268     173.106 112.746 184.770  1.00 46.25           H
ATOM   4118 2HD2 LEU A 268     174.220 113.632 185.816  1.00 46.25           H
ATOM   4119 3HD2 LEU A 268     174.713 113.217 184.164  1.00 46.25           H
ATOM   4120  N   LEU A 269     175.851 118.576 185.131  1.00 67.90           N
ATOM   4121  H   LEU A 269     174.893 118.912 185.084  1.00 67.90           H
ATOM   4122  CA  LEU A 269     176.943 119.495 184.823  1.00 67.90           C
ATOM   4123  HA  LEU A 269     177.578 119.057 184.053  1.00 67.90           H
ATOM   4124  C   LEU A 269     177.832 119.811 186.017  1.00 67.90           C
ATOM   4125  O   LEU A 269     178.996 120.153 185.833  1.00 67.90           O
ATOM   4126  CB  LEU A 269     176.363 120.811 184.308  1.00 67.90           C
ATOM   4127 1HB  LEU A 269     175.607 121.140 185.020  1.00 67.90           H
ATOM   4128 2HB  LEU A 269     177.159 121.555 184.297  1.00 67.90           H
ATOM   4129  CG  LEU A 269     175.736 120.779 182.909  1.00 67.90           C
ATOM   4130  HG  LEU A 269     175.050 119.938 182.842  1.00 67.90           H
ATOM   4131  CD1 LEU A 269     174.950 122.058 182.698  1.00 67.90           C
ATOM   4132 1HD1 LEU A 269     174.483 122.040 181.714  1.00 67.90           H
ATOM   4133 2HD1 LEU A 269     175.604 122.927 182.758  1.00 67.90           H
ATOM   4134 3HD1 LEU A 269     174.163 122.126 183.449  1.00 67.90           H
ATOM   4135  CD2 LEU A 269     176.777 120.632 181.818  1.00 67.90           C
ATOM   4136 1HD2 LEU A 269     176.287 120.639 180.845  1.00 67.90           H
ATOM   4137 2HD2 LEU A 269     177.314 119.690 181.929  1.00 67.90           H
ATOM   4138 3HD2 LEU A 269     177.483 121.460 181.871  1.00 67.90           H
ATOM   4139  N   GLN A 270     177.282 119.745 187.220  1.00112.52           N
ATOM   4140  H   GLN A 270     176.315 119.452 187.311  1.00112.52           H
ATOM   4141  CA  GLN A 270     177.989 120.190 188.422  1.00112.52           C
ATOM   4142  HA  GLN A 270     178.902 120.711 188.134  1.00112.52           H
ATOM   4143  C   GLN A 270     178.375 119.083 189.401  1.00112.52           C
ATOM   4144  O   GLN A 270     178.971 119.369 190.442  1.00112.52           O
ATOM   4145  CB  GLN A 270     177.090 121.179 189.160  1.00112.52           C
ATOM   4146 1HB  GLN A 270     176.166 120.662 189.416  1.00112.52           H
ATOM   4147 2HB  GLN A 270     177.578 121.493 190.083  1.00112.52           H
ATOM   4148  CG  GLN A 270     176.737 122.420 188.356  1.00112.52           C
ATOM   4149 1HG  GLN A 270     177.633 123.017 188.200  1.00112.52           H
ATOM   4150 2HG  GLN A 270     176.341 122.130 187.385  1.00112.52           H
ATOM   4151  CD  GLN A 270     175.686 123.253 189.045  1.00112.52           C
ATOM   4152  OE1 GLN A 270     175.461 123.141 190.248  1.00112.52           O
ATOM   4153  NE2 GLN A 270     175.010 124.071 188.290  1.00112.52           N
ATOM   4154 1HE2 GLN A 270     174.248 124.590 188.708  1.00112.52           H
ATOM   4155 2HE2 GLN A 270     175.246 124.170 187.315  1.00112.52           H
ATOM   4156  N   ASN A 271     178.013 117.841 189.104  1.00 70.94           N
ATOM   4157  H   ASN A 271     177.554 117.646 188.226  1.00 70.94           H
ATOM   4158  CA  ASN A 271     178.214 116.742 190.051  1.00 70.94           C
ATOM   4159  HA  ASN A 271     177.639 116.963 190.945  1.00 70.94           H
ATOM   4160  C   ASN A 271     179.664 116.580 190.492  1.00 70.94           C
ATOM   4161  O   ASN A 271     180.575 116.533 189.677  1.00 70.94           O
ATOM   4162  CB  ASN A 271     177.700 115.428 189.468  1.00 70.94           C
ATOM   4163 1HB  ASN A 271     176.643 115.526 189.232  1.00 70.94           H
ATOM   4164 2HB  ASN A 271     178.245 115.209 188.554  1.00 70.94           H
ATOM   4165  CG  ASN A 271     177.892 114.273 190.412  1.00 70.94           C
ATOM   4166  OD1 ASN A 271     178.920 113.625 190.411  1.00 70.94           O
ATOM   4167  ND2 ASN A 271     176.919 114.015 191.233  1.00 70.94           N
ATOM   4168 1HD2 ASN A 271     177.036 113.259 191.887  1.00 70.94           H
ATOM   4169 2HD2 ASN A 271     176.083 114.576 191.223  1.00 70.94           H
ATOM   4170  N   SER A 272     179.876 116.546 191.799  1.00 81.60           N
ATOM   4171  H   SER A 272     179.102 116.560 192.448  1.00 81.60           H
ATOM   4172  CA  SER A 272     181.228 116.557 192.338  1.00 81.60           C
ATOM   4173  HA  SER A 272     181.764 117.393 191.890  1.00 81.60           H
ATOM   4174  C   SER A 272     182.012 115.285 192.049  1.00 81.60           C
ATOM   4175  O   SER A 272     183.213 115.353 191.776  1.00 81.60           O
ATOM   4176  CB  SER A 272     181.166 116.777 193.844  1.00 81.60           C
ATOM   4177 1HB  SER A 272     180.727 115.900 194.321  1.00 81.60           H
ATOM   4178 2HB  SER A 272     182.176 116.924 194.226  1.00 81.60           H
ATOM   4179  OG  SER A 272     180.367 117.913 194.136  1.00 81.60           O
ATOM   4180  HG  SER A 272     180.476 118.108 195.080  1.00 81.60           H
ATOM   4181  N   TRP A 273     181.363 114.129 192.079  1.00 53.84           N
ATOM   4182  H   TRP A 273     180.376 114.098 192.317  1.00 53.84           H
ATOM   4183  CA  TRP A 273     182.072 112.886 191.795  1.00 53.84           C
ATOM   4184  HA  TRP A 273     182.960 112.857 192.427  1.00 53.84           H
ATOM   4185  C   TRP A 273     182.519 112.859 190.337  1.00 53.84           C
ATOM   4186  O   TRP A 273     183.678 112.544 190.049  1.00 53.84           O
ATOM   4187  CB  TRP A 273     181.227 111.655 192.115  1.00 53.84           C
ATOM   4188 1HB  TRP A 273     180.795 111.771 193.109  1.00 53.84           H
ATOM   4189 2HB  TRP A 273     180.422 111.560 191.387  1.00 53.84           H
ATOM   4190  CG  TRP A 273     182.065 110.413 192.102  1.00 53.84           C
ATOM   4191  CD1 TRP A 273     182.784 109.908 193.137  1.00 53.84           C
ATOM   4192  HD1 TRP A 273     182.806 110.343 194.129  1.00 53.84           H
ATOM   4193  CD2 TRP A 273     182.329 109.537 190.991  1.00 53.84           C
ATOM   4194  NE1 TRP A 273     183.488 108.798 192.767  1.00 53.84           N
ATOM   4195  HE1 TRP A 273     184.091 108.268 193.392  1.00 53.84           H
ATOM   4196  CE2 TRP A 273     183.259 108.556 191.441  1.00 53.84           C
ATOM   4197  CE3 TRP A 273     181.910 109.505 189.646  1.00 53.84           C
ATOM   4198  HE3 TRP A 273     181.168 110.208 189.296  1.00 53.84           H
ATOM   4199  CZ2 TRP A 273     183.815 107.589 190.577  1.00 53.84           C
ATOM   4200  HZ2 TRP A 273     184.521 106.860 190.945  1.00 53.84           H
ATOM   4201  CZ3 TRP A 273     182.492 108.556 188.763  1.00 53.84           C
ATOM   4202  HZ3 TRP A 273     182.205 108.540 187.723  1.00 53.84           H
ATOM   4203  CH2 TRP A 273     183.443 107.608 189.245  1.00 53.84           C
ATOM   4204  HH2 TRP A 273     183.874 106.889 188.562  1.00 53.84           H
ATOM   4205  N   GLN A 274     181.637 113.253 189.426  1.00 66.01           N
ATOM   4206  H   GLN A 274     180.678 113.445 189.712  1.00 66.01           H
ATOM   4207  CA  GLN A 274     182.011 113.475 188.030  1.00 66.01           C
ATOM   4208  HA  GLN A 274     183.021 113.869 188.024  1.00 66.01           H
ATOM   4209  C   GLN A 274     181.105 114.463 187.300  1.00 66.01           C
ATOM   4210  O   GLN A 274     179.938 114.178 187.032  1.00 66.01           O
ATOM   4211  CB  GLN A 274     182.014 112.162 187.249  1.00 66.01           C
ATOM   4212 1HB  GLN A 274     182.553 111.422 187.832  1.00 66.01           H
ATOM   4213 2HB  GLN A 274     180.989 111.820 187.120  1.00 66.01           H
ATOM   4214  CG  GLN A 274     182.685 112.278 185.889  1.00 66.01           C
ATOM   4215 1HG  GLN A 274     182.186 113.050 185.307  1.00 66.01           H
ATOM   4216 2HG  GLN A 274     183.728 112.559 186.032  1.00 66.01           H
ATOM   4217  CD  GLN A 274     182.631 110.988 185.112  1.00 66.01           C
ATOM   4218  OE1 GLN A 274     182.074 110.933 184.017  1.00 66.01           O
ATOM   4219  NE2 GLN A 274     183.179 109.943 185.666  1.00 66.01           N
ATOM   4220 1HE2 GLN A 274     183.141 109.051 185.199  1.00 66.01           H
ATOM   4221 2HE2 GLN A 274     183.658 110.040 186.549  1.00 66.01           H
ATOM   4222  N   THR A 275     181.655 115.603 186.912  1.00122.40           N
ATOM   4223  H   THR A 275     182.616 115.809 187.151  1.00122.40           H
ATOM   4224  CA  THR A 275     180.903 116.569 186.118  1.00122.40           C
ATOM   4225  HA  THR A 275     179.908 116.709 186.540  1.00122.40           H
ATOM   4226  C   THR A 275     180.780 116.079 184.682  1.00122.40           C
ATOM   4227  O   THR A 275     181.748 115.562 184.115  1.00122.40           O
ATOM   4228  CB  THR A 275     181.642 117.915 186.050  1.00122.40           C
ATOM   4229  HB  THR A 275     181.172 118.544 185.296  1.00122.40           H
ATOM   4230  OG1 THR A 275     183.013 117.679 185.709  1.00122.40           O
ATOM   4231  HG1 THR A 275     183.027 116.945 185.078  1.00122.40           H
ATOM   4232  CG2 THR A 275     181.623 118.631 187.375  1.00122.40           C
ATOM   4233 1HG2 THR A 275     182.099 119.605 187.270  1.00122.40           H
ATOM   4234 2HG2 THR A 275     182.149 118.046 188.129  1.00122.40           H
ATOM   4235 3HG2 THR A 275     180.595 118.778 187.698  1.00122.40           H
ATOM   4236  N   ALA A 276     179.626 116.283 184.067  1.00 43.01           N
ATOM   4237  H   ALA A 276     178.832 116.633 184.596  1.00 43.01           H
ATOM   4238  CA  ALA A 276     179.471 116.045 182.639  1.00 43.01           C
ATOM   4239  HA  ALA A 276     179.887 115.068 182.388  1.00 43.01           H
ATOM   4240  C   ALA A 276     180.239 117.132 181.885  1.00 43.01           C
ATOM   4241  O   ALA A 276     180.165 118.308 182.250  1.00 43.01           O
ATOM   4242  CB  ALA A 276     177.992 116.087 182.270  1.00 43.01           C
ATOM   4243 1HB  ALA A 276     177.435 115.426 182.933  1.00 43.01           H
ATOM   4244 2HB  ALA A 276     177.865 115.757 181.238  1.00 43.01           H
ATOM   4245 3HB  ALA A 276     177.612 117.104 182.377  1.00 43.01           H
ATOM   4246  N   ASP A 277     180.947 116.763 180.828  1.00 45.13           N
ATOM   4247  H   ASP A 277     180.976 115.790 180.554  1.00 45.13           H
ATOM   4248  CA  ASP A 277     181.650 117.750 180.013  1.00 45.13           C
ATOM   4249  HA  ASP A 277     182.037 118.532 180.663  1.00 45.13           H
ATOM   4250  C   ASP A 277     180.671 118.366 179.019  1.00 45.13           C
ATOM   4251  O   ASP A 277     180.102 117.676 178.162  1.00 45.13           O
ATOM   4252  CB  ASP A 277     182.827 117.128 179.260  1.00 45.13           C
ATOM   4253 1HB  ASP A 277     183.431 116.563 179.966  1.00 45.13           H
ATOM   4254 2HB  ASP A 277     182.449 116.442 178.502  1.00 45.13           H
ATOM   4255  CG  ASP A 277     183.715 118.170 178.594  1.00 45.13           C
ATOM   4256  OD1 ASP A 277     183.376 119.377 178.565  1.00 45.13           O
ATOM   4257  OD2 ASP A 277     184.777 117.787 178.061  1.00 45.13           O
ATOM   4258  N   ILE A 278     180.491 119.673 179.133  1.00 61.01           N
ATOM   4259  H   ILE A 278     180.993 120.162 179.863  1.00 61.01           H
ATOM   4260  CA  ILE A 278     179.599 120.433 178.258  1.00 61.01           C
ATOM   4261  HA  ILE A 278     178.617 119.961 178.260  1.00 61.01           H
ATOM   4262  C   ILE A 278     180.132 120.460 176.832  1.00 61.01           C
ATOM   4263  O   ILE A 278     179.371 120.477 175.870  1.00 61.01           O
ATOM   4264  CB  ILE A 278     179.452 121.927 178.693  1.00 61.01           C
ATOM   4265  HB  ILE A 278     180.120 122.527 178.075  1.00 61.01           H
ATOM   4266  CG1 ILE A 278     179.896 122.121 180.154  1.00 61.01           C
ATOM   4267 1HG1 ILE A 278     179.367 121.411 180.786  1.00 61.01           H
ATOM   4268 2HG1 ILE A 278     180.959 121.907 180.212  1.00 61.01           H
ATOM   4269  CG2 ILE A 278     178.013 122.407 178.420  1.00 61.01           C
ATOM   4270 1HG2 ILE A 278     177.956 123.489 178.534  1.00 61.01           H
ATOM   4271 2HG2 ILE A 278     177.313 121.917 179.098  1.00 61.01           H
ATOM   4272 3HG2 ILE A 278     177.742 122.167 177.393  1.00 61.01           H
ATOM   4273  CD1 ILE A 278     179.702 123.500 180.735  1.00 61.01           C
ATOM   4274 1HD1 ILE A 278     180.203 123.552 181.700  1.00 61.01           H
ATOM   4275 2HD1 ILE A 278     178.642 123.700 180.883  1.00 61.01           H
ATOM   4276 3HD1 ILE A 278     180.134 124.250 180.070  1.00 61.01           H
ATOM   4277  N   SER A 279     181.452 120.452 176.700  1.00 67.43           N
ATOM   4278  H   SER A 279     182.032 120.321 177.524  1.00 67.43           H
ATOM   4279  CA  SER A 279     182.109 120.646 175.408  1.00 67.43           C
ATOM   4280  HA  SER A 279     181.578 121.427 174.868  1.00 67.43           H
ATOM   4281  C   SER A 279     182.108 119.399 174.538  1.00 67.43           C
ATOM   4282  O   SER A 279     182.530 119.444 173.380  1.00 67.43           O
ATOM   4283  CB  SER A 279     183.555 121.098 175.606  1.00 67.43           C
ATOM   4284 1HB  SER A 279     183.971 121.376 174.638  1.00 67.43           H
ATOM   4285 2HB  SER A 279     183.578 121.968 176.263  1.00 67.43           H
ATOM   4286  OG  SER A 279     184.346 120.060 176.161  1.00 67.43           O
ATOM   4287  HG  SER A 279     184.018 119.849 177.052  1.00 67.43           H
ATOM   4288  N   ALA A 280     181.628 118.290 175.083  1.00 38.23           N
ATOM   4289  H   ALA A 280     181.253 118.320 176.019  1.00 38.23           H
ATOM   4290  CA  ALA A 280     181.610 117.023 174.365  1.00 38.23           C
ATOM   4291  HA  ALA A 280     182.630 116.793 174.057  1.00 38.23           H
ATOM   4292  C   ALA A 280     180.737 117.076 173.105  1.00 38.23           C
ATOM   4293  O   ALA A 280     179.802 117.884 173.002  1.00 38.23           O
ATOM   4294  CB  ALA A 280     181.130 115.924 175.301  1.00 38.23           C
ATOM   4295 1HB  ALA A 280     181.760 115.899 176.190  1.00 38.23           H
ATOM   4296 2HB  ALA A 280     181.184 114.955 174.803  1.00 38.23           H
ATOM   4297 3HB  ALA A 280     180.100 116.114 175.594  1.00 38.23           H
ATOM   4298  N   ARG A 281     181.043 116.194 172.162  1.00139.00           N
ATOM   4299  H   ARG A 281     181.805 115.541 172.336  1.00139.00           H
ATOM   4300  CA  ARG A 281     180.338 116.095 170.880  1.00139.00           C
ATOM   4301  HA  ARG A 281     179.387 116.626 170.930  1.00139.00           H
ATOM   4302  C   ARG A 281     180.074 114.626 170.595  1.00139.00           C
ATOM   4303  O   ARG A 281     180.844 113.771 171.037  1.00139.00           O
ATOM   4304  CB  ARG A 281     181.201 116.680 169.759  1.00139.00           C
ATOM   4305 1HB  ARG A 281     182.153 116.150 169.752  1.00139.00           H
ATOM   4306 2HB  ARG A 281     180.702 116.499 168.812  1.00139.00           H
ATOM   4307  CG  ARG A 281     181.457 118.179 169.886  1.00139.00           C
ATOM   4308 1HG  ARG A 281     180.503 118.696 169.817  1.00139.00           H
ATOM   4309 2HG  ARG A 281     181.907 118.394 170.854  1.00139.00           H
ATOM   4310  CD  ARG A 281     182.379 118.709 168.801  1.00139.00           C
ATOM   4311 1HD  ARG A 281     181.970 118.449 167.823  1.00139.00           H
ATOM   4312 2HD  ARG A 281     182.427 119.794 168.887  1.00139.00           H
ATOM   4313  NE  ARG A 281     183.735 118.159 168.921  1.00139.00           N
ATOM   4314  HE  ARG A 281     183.888 117.477 169.654  1.00139.00           H
ATOM   4315  CZ  ARG A 281     184.779 118.476 168.170  1.00139.00           C
ATOM   4316  NH1 ARG A 281     184.786 119.446 167.296  1.00139.00           N
ATOM   4317 1HH1 ARG A 281     183.956 119.984 167.118  1.00139.00           H
ATOM   4318 2HH1 ARG A 281     185.646 119.665 166.813  1.00139.00           H
ATOM   4319  NH2 ARG A 281     185.890 117.824 168.329  1.00139.00           N
ATOM   4320 1HH2 ARG A 281     185.924 117.019 168.937  1.00139.00           H
ATOM   4321 2HH2 ARG A 281     186.709 118.118 167.821  1.00139.00           H
ATOM   4322  N   ASP A 282     179.014 114.335 169.860  1.00 62.00           N
ATOM   4323  H   ASP A 282     178.413 115.085 169.536  1.00 62.00           H
ATOM   4324  CA  ASP A 282     178.658 112.958 169.516  1.00 62.00           C
ATOM   4325  HA  ASP A 282     178.861 112.337 170.382  1.00 62.00           H
ATOM   4326  C   ASP A 282     179.508 112.441 168.352  1.00 62.00           C
ATOM   4327  O   ASP A 282     180.355 113.178 167.853  1.00 62.00           O
ATOM   4328  CB  ASP A 282     177.156 112.870 169.217  1.00 62.00           C
ATOM   4329 1HB  ASP A 282     176.779 111.947 169.640  1.00 62.00           H
ATOM   4330 2HB  ASP A 282     176.644 113.698 169.705  1.00 62.00           H
ATOM   4331  CG  ASP A 282     176.841 112.883 167.737  1.00 62.00           C
ATOM   4332  OD1 ASP A 282     176.932 113.942 167.107  1.00 62.00           O
ATOM   4333  OD2 ASP A 282     176.536 111.826 167.164  1.00 62.00           O
ATOM   4334  N   SER A 283     179.299 111.219 167.881  1.00 37.65           N
ATOM   4335  H   SER A 283     178.587 110.628 168.310  1.00 37.65           H
ATOM   4336  CA  SER A 283     180.044 110.685 166.737  1.00 37.65           C
ATOM   4337  HA  SER A 283     181.099 110.646 167.005  1.00 37.65           H
ATOM   4338  C   SER A 283     179.918 111.517 165.456  1.00 37.65           C
ATOM   4339  O   SER A 283     180.862 111.618 164.683  1.00 37.65           O
ATOM   4340  CB  SER A 283     179.554 109.267 166.439  1.00 37.65           C
ATOM   4341 1HB  SER A 283     178.539 109.315 166.044  1.00 37.65           H
ATOM   4342 2HB  SER A 283     180.206 108.808 165.695  1.00 37.65           H
ATOM   4343  OG  SER A 283     179.545 108.487 167.625  1.00 37.65           O
ATOM   4344  HG  SER A 283     178.625 108.438 167.936  1.00 37.65           H
ATOM   4345  N   VAL A 284     178.776 112.155 165.238  1.00 66.76           N
ATOM   4346  H   VAL A 284     178.007 112.039 165.899  1.00 66.76           H
ATOM   4347  CA  VAL A 284     178.547 113.007 164.061  1.00 66.76           C
ATOM   4348  HA  VAL A 284     179.151 112.632 163.235  1.00 66.76           H
ATOM   4349  C   VAL A 284     179.018 114.444 164.365  1.00 66.76           C
ATOM   4350  O   VAL A 284     179.062 115.332 163.512  1.00 66.76           O
ATOM   4351  CB  VAL A 284     177.046 112.880 163.636  1.00 66.76           C
ATOM   4352  HB  VAL A 284     176.418 113.237 164.450  1.00 66.76           H
ATOM   4353  CG1 VAL A 284     176.703 113.672 162.366  1.00 66.76           C
ATOM   4354 1HG1 VAL A 284     175.665 113.491 162.086  1.00 66.76           H
ATOM   4355 2HG1 VAL A 284     177.356 113.367 161.547  1.00 66.76           H
ATOM   4356 3HG1 VAL A 284     176.828 114.738 162.545  1.00 66.76           H
ATOM   4357  CG2 VAL A 284     176.716 111.393 163.374  1.00 66.76           C
ATOM   4358 1HG2 VAL A 284     175.701 111.303 162.990  1.00 66.76           H
ATOM   4359 2HG2 VAL A 284     176.775 110.822 164.300  1.00 66.76           H
ATOM   4360 3HG2 VAL A 284     177.410 110.973 162.644  1.00 66.76           H
ATOM   4361  N   GLY A 285     179.469 114.665 165.589  1.00 36.73           N
ATOM   4362  H   GLY A 285     179.446 113.916 166.273  1.00 36.73           H
ATOM   4363  CA  GLY A 285     180.048 115.937 165.992  1.00 36.73           C
ATOM   4364 1HA  GLY A 285     180.786 115.743 166.767  1.00 36.73           H
ATOM   4365 2HA  GLY A 285     180.563 116.386 165.144  1.00 36.73           H
ATOM   4366  C   GLY A 285     179.049 116.933 166.538  1.00 36.73           C
ATOM   4367  O   GLY A 285     179.387 118.074 166.829  1.00 36.73           O
ATOM   4368  N   ASN A 286     177.799 116.528 166.674  1.00 78.68           N
ATOM   4369  H   ASN A 286     177.564 115.551 166.502  1.00 78.68           H
ATOM   4370  CA  ASN A 286     176.754 117.420 167.158  1.00 78.68           C
ATOM   4371  HA  ASN A 286     176.853 118.395 166.680  1.00 78.68           H
ATOM   4372  C   ASN A 286     176.910 117.582 168.669  1.00 78.68           C
ATOM   4373  O   ASN A 286     177.197 116.627 169.393  1.00 78.68           O
ATOM   4374  CB  ASN A 286     175.373 116.833 166.848  1.00 78.68           C
ATOM   4375 1HB  ASN A 286     175.338 115.816 167.218  1.00 78.68           H
ATOM   4376 2HB  ASN A 286     174.606 117.399 167.366  1.00 78.68           H
ATOM   4377  CG  ASN A 286     175.054 116.817 165.379  1.00 78.68           C
ATOM   4378  OD1 ASN A 286     175.016 117.847 164.708  1.00 78.68           O
ATOM   4379  ND2 ASN A 286     174.786 115.651 164.869  1.00 78.68           N
ATOM   4380 1HD2 ASN A 286     174.471 115.585 163.912  1.00 78.68           H
ATOM   4381 2HD2 ASN A 286     174.877 114.823 165.436  1.00 78.68           H
ATOM   4382  N   THR A 287     176.704 118.798 169.140  1.00111.37           N
ATOM   4383  H   THR A 287     176.512 119.546 168.486  1.00111.37           H
ATOM   4384  CA  THR A 287     176.711 119.129 170.564  1.00111.37           C
ATOM   4385  HA  THR A 287     177.418 118.497 171.103  1.00111.37           H
ATOM   4386  C   THR A 287     175.303 118.931 171.116  1.00111.37           C
ATOM   4387  O   THR A 287     174.374 118.665 170.343  1.00111.37           O
ATOM   4388  CB  THR A 287     177.089 120.611 170.766  1.00111.37           C
ATOM   4389  HB  THR A 287     177.119 120.833 171.828  1.00111.37           H
ATOM   4390  OG1 THR A 287     176.117 121.456 170.143  1.00111.37           O
ATOM   4391  HG1 THR A 287     176.329 121.496 169.198  1.00111.37           H
ATOM   4392  CG2 THR A 287     178.423 120.943 170.144  1.00111.37           C
ATOM   4393 1HG2 THR A 287     178.727 121.946 170.439  1.00111.37           H
ATOM   4394 2HG2 THR A 287     178.368 120.897 169.060  1.00111.37           H
ATOM   4395 3HG2 THR A 287     179.178 120.244 170.497  1.00111.37           H
ATOM   4396  N   VAL A 288     175.094 119.140 172.410  1.00 94.00           N
ATOM   4397  H   VAL A 288     175.882 119.312 173.036  1.00 94.00           H
ATOM   4398  CA  VAL A 288     173.736 119.158 172.966  1.00 94.00           C
ATOM   4399  HA  VAL A 288     173.257 118.196 172.789  1.00 94.00           H
ATOM   4400  C   VAL A 288     172.917 120.248 172.273  1.00 94.00           C
ATOM   4401  O   VAL A 288     171.754 120.057 171.915  1.00 94.00           O
ATOM   4402  CB  VAL A 288     173.750 119.457 174.493  1.00 94.00           C
ATOM   4403  HB  VAL A 288     174.221 120.424 174.643  1.00 94.00           H
ATOM   4404  CG1 VAL A 288     172.335 119.537 175.058  1.00 94.00           C
ATOM   4405 1HG1 VAL A 288     172.373 119.595 176.146  1.00 94.00           H
ATOM   4406 2HG1 VAL A 288     171.756 118.663 174.761  1.00 94.00           H
ATOM   4407 3HG1 VAL A 288     171.835 120.433 174.689  1.00 94.00           H
ATOM   4408  CG2 VAL A 288     174.569 118.408 175.258  1.00 94.00           C
ATOM   4409 1HG2 VAL A 288     174.481 118.575 176.331  1.00 94.00           H
ATOM   4410 2HG2 VAL A 288     175.620 118.484 174.993  1.00 94.00           H
ATOM   4411 3HG2 VAL A 288     174.225 117.408 175.023  1.00 94.00           H
ATOM   4412  N   LEU A 289     173.538 121.393 172.027  1.00 47.97           N
ATOM   4413  H   LEU A 289     174.507 121.505 172.289  1.00 47.97           H
ATOM   4414  CA  LEU A 289     172.824 122.511 171.418  1.00 47.97           C
ATOM   4415  HA  LEU A 289     171.884 122.636 171.956  1.00 47.97           H
ATOM   4416  C   LEU A 289     172.456 122.223 169.962  1.00 47.97           C
ATOM   4417  O   LEU A 289     171.393 122.632 169.516  1.00 47.97           O
ATOM   4418  CB  LEU A 289     173.625 123.813 171.560  1.00 47.97           C
ATOM   4419 1HB  LEU A 289     174.543 123.714 170.984  1.00 47.97           H
ATOM   4420 2HB  LEU A 289     173.037 124.614 171.113  1.00 47.97           H
ATOM   4421  CG  LEU A 289     174.005 124.242 172.995  1.00 47.97           C
ATOM   4422  HG  LEU A 289     174.651 123.475 173.418  1.00 47.97           H
ATOM   4423  CD1 LEU A 289     174.783 125.557 172.993  1.00 47.97           C
ATOM   4424 1HD1 LEU A 289     175.132 125.775 174.004  1.00 47.97           H
ATOM   4425 2HD1 LEU A 289     174.149 126.375 172.656  1.00 47.97           H
ATOM   4426 3HD1 LEU A 289     175.652 125.476 172.342  1.00 47.97           H
ATOM   4427  CD2 LEU A 289     172.793 124.395 173.918  1.00 47.97           C
ATOM   4428 1HD2 LEU A 289     173.107 124.817 174.872  1.00 47.97           H
ATOM   4429 2HD2 LEU A 289     172.345 123.421 174.110  1.00 47.97           H
ATOM   4430 3HD2 LEU A 289     172.057 125.057 173.470  1.00 47.97           H
ATOM   4431  N   HIS A 290     173.253 121.448 169.234  1.00 50.44           N
ATOM   4432  H   HIS A 290     174.127 121.118 169.624  1.00 50.44           H
ATOM   4433  CA  HIS A 290     172.845 121.022 167.887  1.00 50.44           C
ATOM   4434  HA  HIS A 290     172.562 121.889 167.290  1.00 50.44           H
ATOM   4435  C   HIS A 290     171.639 120.092 167.971  1.00 50.44           C
ATOM   4436  O   HIS A 290     170.766 120.160 167.119  1.00 50.44           O
ATOM   4437  CB  HIS A 290     173.915 120.214 167.152  1.00 50.44           C
ATOM   4438 1HB  HIS A 290     174.284 119.446 167.822  1.00 50.44           H
ATOM   4439 2HB  HIS A 290     173.442 119.727 166.299  1.00 50.44           H
ATOM   4440  CG  HIS A 290     175.073 121.004 166.626  1.00 50.44           C
ATOM   4441  ND1 HIS A 290     176.245 121.153 167.331  1.00 50.44           N
ATOM   4442  CD2 HIS A 290     175.286 121.524 165.386  1.00 50.44           C
ATOM   4443  HD2 HIS A 290     174.552 121.536 164.595  1.00 50.44           H
ATOM   4444  CE1 HIS A 290     177.128 121.750 166.474  1.00 50.44           C
ATOM   4445  HE1 HIS A 290     178.154 121.993 166.729  1.00 50.44           H
ATOM   4446  NE2 HIS A 290     176.569 121.988 165.268  1.00 50.44           N
ATOM   4447  HE2 HIS A 290     177.017 122.402 164.453  1.00 50.44           H
ATOM   4448  N   ALA A 291     171.572 119.222 168.971  1.00 32.89           N
ATOM   4449  H   ALA A 291     172.308 119.187 169.667  1.00 32.89           H
ATOM   4450  CA  ALA A 291     170.442 118.298 169.082  1.00 32.89           C
ATOM   4451  HA  ALA A 291     170.313 117.793 168.124  1.00 32.89           H
ATOM   4452  C   ALA A 291     169.148 119.063 169.382  1.00 32.89           C
ATOM   4453  O   ALA A 291     168.091 118.735 168.846  1.00 32.89           O
ATOM   4454  CB  ALA A 291     170.716 117.238 170.157  1.00 32.89           C
ATOM   4455 1HB  ALA A 291     171.603 116.663 169.891  1.00 32.89           H
ATOM   4456 2HB  ALA A 291     169.863 116.561 170.227  1.00 32.89           H
ATOM   4457 3HB  ALA A 291     170.869 117.712 171.128  1.00 32.89           H
ATOM   4458  N   LEU A 292     169.243 120.110 170.192  1.00 91.55           N
ATOM   4459  H   LEU A 292     170.127 120.300 170.654  1.00 91.55           H
ATOM   4460  CA  LEU A 292     168.097 120.987 170.445  1.00 91.55           C
ATOM   4461  HA  LEU A 292     167.249 120.380 170.761  1.00 91.55           H
ATOM   4462  C   LEU A 292     167.679 121.744 169.183  1.00 91.55           C
ATOM   4463  O   LEU A 292     166.492 121.905 168.916  1.00 91.55           O
ATOM   4464  CB  LEU A 292     168.426 121.997 171.551  1.00 91.55           C
ATOM   4465 1HB  LEU A 292     169.348 122.506 171.274  1.00 91.55           H
ATOM   4466 2HB  LEU A 292     167.633 122.741 171.559  1.00 91.55           H
ATOM   4467  CG  LEU A 292     168.576 121.485 172.993  1.00 91.55           C
ATOM   4468  HG  LEU A 292     169.317 120.688 173.012  1.00 91.55           H
ATOM   4469  CD1 LEU A 292     169.076 122.629 173.871  1.00 91.55           C
ATOM   4470 1HD1 LEU A 292     169.209 122.275 174.892  1.00 91.55           H
ATOM   4471 2HD1 LEU A 292     168.359 123.452 173.865  1.00 91.55           H
ATOM   4472 3HD1 LEU A 292     170.035 122.986 173.500  1.00 91.55           H
ATOM   4473  CD2 LEU A 292     167.257 120.942 173.559  1.00 91.55           C
ATOM   4474 1HD2 LEU A 292     167.391 120.649 174.599  1.00 91.55           H
ATOM   4475 2HD2 LEU A 292     166.945 120.063 172.994  1.00 91.55           H
ATOM   4476 3HD2 LEU A 292     166.476 121.702 173.502  1.00 91.55           H
ATOM   4477  N   VAL A 293     168.638 122.176 168.376  1.00132.04           N
ATOM   4478  H   VAL A 293     169.611 122.069 168.645  1.00132.04           H
ATOM   4479  CA  VAL A 293     168.317 122.800 167.089  1.00132.04           C
ATOM   4480  HA  VAL A 293     167.614 123.615 167.257  1.00132.04           H
ATOM   4481  C   VAL A 293     167.621 121.786 166.184  1.00132.04           C
ATOM   4482  O   VAL A 293     166.612 122.109 165.569  1.00132.04           O
ATOM   4483  CB  VAL A 293     169.590 123.378 166.395  1.00132.04           C
ATOM   4484  HB  VAL A 293     170.368 122.618 166.400  1.00132.04           H
ATOM   4485  CG1 VAL A 293     169.326 123.766 164.943  1.00132.04           C
ATOM   4486 1HG1 VAL A 293     170.212 124.246 164.530  1.00132.04           H
ATOM   4487 2HG1 VAL A 293     168.479 124.450 164.883  1.00132.04           H
ATOM   4488 3HG1 VAL A 293     169.114 122.876 164.350  1.00132.04           H
ATOM   4489  CG2 VAL A 293     170.101 124.614 167.152  1.00132.04           C
ATOM   4490 1HG2 VAL A 293     171.029 124.960 166.701  1.00132.04           H
ATOM   4491 2HG2 VAL A 293     170.288 124.371 168.195  1.00132.04           H
ATOM   4492 3HG2 VAL A 293     169.364 125.413 167.106  1.00132.04           H
ATOM   4493  N   GLU A 294     168.106 120.554 166.121  1.00 64.96           N
ATOM   4494  H   GLU A 294     168.938 120.315 166.657  1.00 64.96           H
ATOM   4495  CA  GLU A 294     167.494 119.528 165.273  1.00 64.96           C
ATOM   4496  HA  GLU A 294     167.493 119.863 164.236  1.00 64.96           H
ATOM   4497  C   GLU A 294     166.055 119.235 165.676  1.00 64.96           C
ATOM   4498  O   GLU A 294     165.185 119.040 164.821  1.00 64.96           O
ATOM   4499  CB  GLU A 294     168.268 118.210 165.392  1.00 64.96           C
ATOM   4500 1HB  GLU A 294     168.505 118.047 166.440  1.00 64.96           H
ATOM   4501 2HB  GLU A 294     167.622 117.397 165.063  1.00 64.96           H
ATOM   4502  CG  GLU A 294     169.550 118.138 164.603  1.00 64.96           C
ATOM   4503 1HG  GLU A 294     170.041 119.106 164.632  1.00 64.96           H
ATOM   4504 2HG  GLU A 294     170.204 117.398 165.068  1.00 64.96           H
ATOM   4505  CD  GLU A 294     169.295 117.720 163.170  1.00 64.96           C
ATOM   4506  OE1 GLU A 294     169.048 116.512 162.948  1.00 64.96           O
ATOM   4507  OE2 GLU A 294     169.321 118.558 162.243  1.00 64.96           O
ATOM   4508  N   VAL A 295     165.800 119.189 166.975  1.00129.25           N
ATOM   4509  H   VAL A 295     166.542 119.388 167.641  1.00129.25           H
ATOM   4510  CA  VAL A 295     164.497 118.764 167.481  1.00129.25           C
ATOM   4511  HA  VAL A 295     164.197 117.895 166.899  1.00129.25           H
ATOM   4512  C   VAL A 295     163.429 119.833 167.283  1.00129.25           C
ATOM   4513  O   VAL A 295     162.228 119.537 167.304  1.00129.25           O
ATOM   4514  CB  VAL A 295     164.614 118.303 168.968  1.00129.25           C
ATOM   4515  HB  VAL A 295     165.651 118.027 169.138  1.00129.25           H
ATOM   4516  CG1 VAL A 295     164.266 119.400 169.982  1.00129.25           C
ATOM   4517 1HG1 VAL A 295     164.507 119.050 170.986  1.00129.25           H
ATOM   4518 2HG1 VAL A 295     163.204 119.642 169.937  1.00129.25           H
ATOM   4519 3HG1 VAL A 295     164.850 120.294 169.782  1.00129.25           H
ATOM   4520  CG2 VAL A 295     163.792 117.041 169.190  1.00129.25           C
ATOM   4521 1HG2 VAL A 295     163.904 116.712 170.224  1.00129.25           H
ATOM   4522 2HG2 VAL A 295     164.155 116.255 168.530  1.00129.25           H
ATOM   4523 3HG2 VAL A 295     162.741 117.231 168.979  1.00129.25           H
ATOM   4524  N   ALA A 296     163.869 121.062 167.044  1.00 67.16           N
ATOM   4525  H   ALA A 296     164.866 121.226 166.975  1.00 67.16           H
ATOM   4526  CA  ALA A 296     162.969 122.195 166.910  1.00 67.16           C
ATOM   4527  HA  ALA A 296     162.431 122.297 167.850  1.00 67.16           H
ATOM   4528  C   ALA A 296     161.936 121.970 165.802  1.00 67.16           C
ATOM   4529  O   ALA A 296     162.268 121.663 164.653  1.00 67.16           O
ATOM   4530  CB  ALA A 296     163.781 123.468 166.667  1.00 67.16           C
ATOM   4531 1HB  ALA A 296     164.470 123.623 167.498  1.00 67.16           H
ATOM   4532 2HB  ALA A 296     163.114 124.326 166.588  1.00 67.16           H
ATOM   4533 3HB  ALA A 296     164.355 123.370 165.749  1.00 67.16           H
ATOM   4534  N   ASP A 297     160.672 122.094 166.173  1.00107.64           N
ATOM   4535  H   ASP A 297     160.479 122.318 167.149  1.00107.64           H
ATOM   4536  CA  ASP A 297     159.539 121.840 165.278  1.00107.64           C
ATOM   4537  HA  ASP A 297     159.863 121.220 164.442  1.00107.64           H
ATOM   4538  C   ASP A 297     158.975 123.152 164.738  1.00107.64           C
ATOM   4539  O   ASP A 297     158.048 123.179 163.922  1.00107.64           O
ATOM   4540  CB  ASP A 297     158.448 121.107 166.066  1.00107.64           C
ATOM   4541 1HB  ASP A 297     158.796 120.957 167.088  1.00107.64           H
ATOM   4542 2HB  ASP A 297     157.550 121.724 166.098  1.00107.64           H
ATOM   4543  CG  ASP A 297     158.102 119.758 165.470  1.00107.64           C
ATOM   4544  OD1 ASP A 297     157.889 119.650 164.243  1.00107.64           O
ATOM   4545  OD2 ASP A 297     158.047 118.764 166.226  1.00107.64           O
ATOM   4546  N   ASN A 298     159.515 124.237 165.279  1.00110.50           N
ATOM   4547  H   ASN A 298     160.269 124.109 165.947  1.00110.50           H
ATOM   4548  CA  ASN A 298     159.081 125.621 165.063  1.00110.50           C
ATOM   4549  HA  ASN A 298     159.674 126.227 165.748  1.00110.50           H
ATOM   4550  C   ASN A 298     157.618 125.890 165.428  1.00110.50           C
ATOM   4551  O   ASN A 298     157.066 126.928 165.072  1.00110.50           O
ATOM   4552  CB  ASN A 298     159.409 126.124 163.649  1.00110.50           C
ATOM   4553 1HB  ASN A 298     160.324 125.647 163.302  1.00110.50           H
ATOM   4554 2HB  ASN A 298     158.598 125.851 162.976  1.00110.50           H
ATOM   4555  CG  ASN A 298     159.608 127.626 163.602  1.00110.50           C
ATOM   4556  OD1 ASN A 298     160.454 128.175 164.304  1.00110.50           O
ATOM   4557  ND2 ASN A 298     158.841 128.304 162.800  1.00110.50           N
ATOM   4558 1HD2 ASN A 298     158.905 129.311 162.788  1.00110.50           H
ATOM   4559 2HD2 ASN A 298     158.165 127.834 162.213  1.00110.50           H
ATOM   4560  N   THR A 299     156.977 124.988 166.159  1.00 45.32           N
ATOM   4561  H   THR A 299     157.417 124.115 166.401  1.00 45.32           H
ATOM   4562  CA  THR A 299     155.659 125.272 166.720  1.00 45.32           C
ATOM   4563  HA  THR A 299     155.039 125.786 165.987  1.00 45.32           H
ATOM   4564  C   THR A 299     155.952 126.220 167.875  1.00 45.32           C
ATOM   4565  O   THR A 299     157.063 126.211 168.423  1.00 45.32           O
ATOM   4566  CB  THR A 299     154.921 124.003 167.199  1.00 45.32           C
ATOM   4567  HB  THR A 299     154.005 124.294 167.712  1.00 45.32           H
ATOM   4568  OG1 THR A 299     155.755 123.257 168.086  1.00 45.32           O
ATOM   4569  HG1 THR A 299     155.191 122.631 168.562  1.00 45.32           H
ATOM   4570  CG2 THR A 299     154.575 123.088 166.035  1.00 45.32           C
ATOM   4571 1HG2 THR A 299     154.053 122.210 166.414  1.00 45.32           H
ATOM   4572 2HG2 THR A 299     155.479 122.769 165.518  1.00 45.32           H
ATOM   4573 3HG2 THR A 299     153.920 123.611 165.337  1.00 45.32           H
ATOM   4574  N   ALA A 300     155.016 127.096 168.202  1.00 37.29           N
ATOM   4575  H   ALA A 300     154.098 127.045 167.767  1.00 37.29           H
ATOM   4576  CA  ALA A 300     155.300 128.188 169.123  1.00 37.29           C
ATOM   4577  HA  ALA A 300     156.122 128.772 168.707  1.00 37.29           H
ATOM   4578  C   ALA A 300     155.734 127.710 170.508  1.00 37.29           C
ATOM   4579  O   ALA A 300     156.694 128.234 171.069  1.00 37.29           O
ATOM   4580  CB  ALA A 300     154.076 129.081 169.227  1.00 37.29           C
ATOM   4581 1HB  ALA A 300     153.860 129.518 168.250  1.00 37.29           H
ATOM   4582 2HB  ALA A 300     154.261 129.883 169.943  1.00 37.29           H
ATOM   4583 3HB  ALA A 300     153.217 128.497 169.558  1.00 37.29           H
ATOM   4584  N   ASP A 301     155.052 126.717 171.058  1.00 78.51           N
ATOM   4585  H   ASP A 301     154.259 126.311 170.560  1.00 78.51           H
ATOM   4586  CA  ASP A 301     155.379 126.242 172.403  1.00 78.51           C
ATOM   4587  HA  ASP A 301     155.448 127.095 173.074  1.00 78.51           H
ATOM   4588  C   ASP A 301     156.715 125.522 172.399  1.00 78.51           C
ATOM   4589  O   ASP A 301     157.511 125.638 173.329  1.00 78.51           O
ATOM   4590  CB  ASP A 301     154.323 125.275 172.938  1.00 78.51           C
ATOM   4591 1HB  ASP A 301     154.147 124.497 172.196  1.00 78.51           H
ATOM   4592 2HB  ASP A 301     154.709 124.808 173.845  1.00 78.51           H
ATOM   4593  CG  ASP A 301     153.012 125.956 173.276  1.00 78.51           C
ATOM   4594  OD1 ASP A 301     152.936 127.204 173.339  1.00 78.51           O
ATOM   4595  OD2 ASP A 301     152.018 125.234 173.507  1.00 78.51           O
ATOM   4596  N   ASN A 302     156.996 124.798 171.328  1.00 48.78           N
ATOM   4597  H   ASN A 302     156.331 124.735 170.570  1.00 48.78           H
ATOM   4598  CA  ASN A 302     158.260 124.081 171.246  1.00 48.78           C
ATOM   4599  HA  ASN A 302     158.411 123.522 172.168  1.00 48.78           H
ATOM   4600  C   ASN A 302     159.425 125.049 171.107  1.00 48.78           C
ATOM   4601  O   ASN A 302     160.511 124.807 171.616  1.00 48.78           O
ATOM   4602  CB  ASN A 302     158.244 123.114 170.070  1.00 48.78           C
ATOM   4603 1HB  ASN A 302     157.460 122.372 170.221  1.00 48.78           H
ATOM   4604 2HB  ASN A 302     158.038 123.671 169.158  1.00 48.78           H
ATOM   4605  CG  ASN A 302     159.554 122.420 169.890  1.00 48.78           C
ATOM   4606  OD1 ASN A 302     160.277 122.708 168.948  1.00 48.78           O
ATOM   4607  ND2 ASN A 302     159.889 121.537 170.776  1.00 48.78           N
ATOM   4608 1HD2 ASN A 302     160.745 121.024 170.660  1.00 48.78           H
ATOM   4609 2HD2 ASN A 302     159.289 121.362 171.574  1.00 48.78           H
ATOM   4610  N   THR A 303     159.195 126.174 170.449  1.00 98.43           N
ATOM   4611  H   THR A 303     158.284 126.334 170.028  1.00 98.43           H
ATOM   4612  CA  THR A 303     160.235 127.190 170.312  1.00 98.43           C
ATOM   4613  HA  THR A 303     161.134 126.715 169.922  1.00 98.43           H
ATOM   4614  C   THR A 303     160.584 127.772 171.683  1.00 98.43           C
ATOM   4615  O   THR A 303     161.763 127.972 171.976  1.00 98.43           O
ATOM   4616  CB  THR A 303     159.797 128.278 169.308  1.00 98.43           C
ATOM   4617  HB  THR A 303     158.958 128.843 169.713  1.00 98.43           H
ATOM   4618  OG1 THR A 303     159.402 127.630 168.093  1.00 98.43           O
ATOM   4619  HG1 THR A 303     158.508 127.280 168.211  1.00 98.43           H
ATOM   4620  CG2 THR A 303     160.930 129.220 168.949  1.00 98.43           C
ATOM   4621 1HG2 THR A 303     160.556 129.978 168.261  1.00 98.43           H
ATOM   4622 2HG2 THR A 303     161.740 128.666 168.474  1.00 98.43           H
ATOM   4623 3HG2 THR A 303     161.302 129.712 169.847  1.00 98.43           H
ATOM   4624  N   LYS A 304     159.597 127.938 172.560  1.00170.56           N
ATOM   4625  H   LYS A 304     158.641 127.739 172.285  1.00170.56           H
ATOM   4626  CA  LYS A 304     159.866 128.400 173.931  1.00170.56           C
ATOM   4627  HA  LYS A 304     160.347 129.378 173.885  1.00170.56           H
ATOM   4628  C   LYS A 304     160.800 127.429 174.633  1.00170.56           C
ATOM   4629  O   LYS A 304     161.777 127.847 175.241  1.00170.56           O
ATOM   4630  CB  LYS A 304     158.585 128.493 174.773  1.00170.56           C
ATOM   4631 1HB  LYS A 304     158.150 127.499 174.831  1.00170.56           H
ATOM   4632 2HB  LYS A 304     158.848 128.796 175.787  1.00170.56           H
ATOM   4633  CG  LYS A 304     157.521 129.433 174.245  1.00170.56           C
ATOM   4634 1HG  LYS A 304     157.838 130.465 174.378  1.00170.56           H
ATOM   4635 2HG  LYS A 304     157.375 129.244 173.189  1.00170.56           H
ATOM   4636  CD  LYS A 304     156.196 129.195 174.954  1.00170.56           C
ATOM   4637 1HD  LYS A 304     155.950 128.135 174.904  1.00170.56           H
ATOM   4638 2HD  LYS A 304     156.276 129.491 176.000  1.00170.56           H
ATOM   4639  CE  LYS A 304     155.092 129.986 174.273  1.00170.56           C
ATOM   4640 1HE  LYS A 304     155.298 131.052 174.395  1.00170.56           H
ATOM   4641 2HE  LYS A 304     155.096 129.755 173.206  1.00170.56           H
ATOM   4642  NZ  LYS A 304     153.728 129.684 174.820  1.00170.56           N
ATOM   4643 1HZ  LYS A 304     153.059 130.333 174.424  1.00170.56           H
ATOM   4644 2HZ  LYS A 304     153.730 129.772 175.830  1.00170.56           H
ATOM   4645 3HZ  LYS A 304     153.452 128.741 174.569  1.00170.56           H
ATOM   4646  N   PHE A 305     160.516 126.139 174.525  1.00 75.80           N
ATOM   4647  H   PHE A 305     159.708 125.856 173.986  1.00 75.80           H
ATOM   4648  CA  PHE A 305     161.324 125.113 175.184  1.00 75.80           C
ATOM   4649  HA  PHE A 305     161.411 125.362 176.242  1.00 75.80           H
ATOM   4650  C   PHE A 305     162.747 125.054 174.627  1.00 75.80           C
ATOM   4651  O   PHE A 305     163.707 125.066 175.399  1.00 75.80           O
ATOM   4652  CB  PHE A 305     160.623 123.751 175.070  1.00 75.80           C
ATOM   4653 1HB  PHE A 305     160.025 123.592 175.967  1.00 75.80           H
ATOM   4654 2HB  PHE A 305     159.949 123.778 174.215  1.00 75.80           H
ATOM   4655  CG  PHE A 305     161.565 122.586 174.889  1.00 75.80           C
ATOM   4656  CD1 PHE A 305     162.332 122.095 175.958  1.00 75.80           C
ATOM   4657  HD1 PHE A 305     162.247 122.549 176.934  1.00 75.80           H
ATOM   4658  CD2 PHE A 305     161.702 121.988 173.626  1.00 75.80           C
ATOM   4659  HD2 PHE A 305     161.117 122.360 172.802  1.00 75.80           H
ATOM   4660  CE1 PHE A 305     163.241 121.022 175.762  1.00 75.80           C
ATOM   4661  HE1 PHE A 305     163.832 120.656 176.587  1.00 75.80           H
ATOM   4662  CE2 PHE A 305     162.604 120.917 173.415  1.00 75.80           C
ATOM   4663  HE2 PHE A 305     162.699 120.470 172.436  1.00 75.80           H
ATOM   4664  CZ  PHE A 305     163.384 120.443 174.487  1.00 75.80           C
ATOM   4665  HZ  PHE A 305     164.089 119.642 174.332  1.00 75.80           H
ATOM   4666  N   VAL A 306     162.899 125.043 173.308  1.00 38.96           N
ATOM   4667  H   VAL A 306     162.080 125.063 172.706  1.00 38.96           H
ATOM   4668  CA  VAL A 306     164.228 124.954 172.697  1.00 38.96           C
ATOM   4669  HA  VAL A 306     164.730 124.066 173.081  1.00 38.96           H
ATOM   4670  C   VAL A 306     165.054 126.162 173.119  1.00 38.96           C
ATOM   4671  O   VAL A 306     166.197 126.010 173.548  1.00 38.96           O
ATOM   4672  CB  VAL A 306     164.137 124.842 171.143  1.00 38.96           C
ATOM   4673  HB  VAL A 306     163.508 125.650 170.771  1.00 38.96           H
ATOM   4674  CG1 VAL A 306     165.515 124.958 170.470  1.00 38.96           C
ATOM   4675 1HG1 VAL A 306     165.419 124.791 169.397  1.00 38.96           H
ATOM   4676 2HG1 VAL A 306     166.194 124.214 170.881  1.00 38.96           H
ATOM   4677 3HG1 VAL A 306     165.930 125.952 170.630  1.00 38.96           H
ATOM   4678  CG2 VAL A 306     163.506 123.498 170.744  1.00 38.96           C
ATOM   4679 1HG2 VAL A 306     163.399 123.450 169.664  1.00 38.96           H
ATOM   4680 2HG2 VAL A 306     162.521 123.392 171.191  1.00 38.96           H
ATOM   4681 3HG2 VAL A 306     164.138 122.672 171.077  1.00 38.96           H
ATOM   4682  N   THR A 307     164.480 127.354 173.069  1.00 32.58           N
ATOM   4683  H   THR A 307     163.531 127.458 172.715  1.00 32.58           H
ATOM   4684  CA  THR A 307     165.200 128.546 173.506  1.00 32.58           C
ATOM   4685  HA  THR A 307     166.156 128.582 172.989  1.00 32.58           H
ATOM   4686  C   THR A 307     165.500 128.536 175.000  1.00 32.58           C
ATOM   4687  O   THR A 307     166.606 128.898 175.395  1.00 32.58           O
ATOM   4688  CB  THR A 307     164.411 129.807 173.126  1.00 32.58           C
ATOM   4689  HB  THR A 307     163.430 129.784 173.602  1.00 32.58           H
ATOM   4690  OG1 THR A 307     164.261 129.827 171.704  1.00 32.58           O
ATOM   4691  HG1 THR A 307     163.644 130.534 171.489  1.00 32.58           H
ATOM   4692  CG2 THR A 307     165.130 131.074 173.513  1.00 32.58           C
ATOM   4693 1HG2 THR A 307     164.545 131.927 173.193  1.00 32.58           H
ATOM   4694 2HG2 THR A 307     166.114 131.114 173.044  1.00 32.58           H
ATOM   4695 3HG2 THR A 307     165.237 131.128 174.595  1.00 32.58           H
ATOM   4696  N   SER A 308     164.581 128.085 175.841  1.00 38.56           N
ATOM   4697  H   SER A 308     163.678 127.764 175.503  1.00 38.56           H
ATOM   4698  CA  SER A 308     164.847 128.058 177.277  1.00 38.56           C
ATOM   4699  HA  SER A 308     165.117 129.063 177.598  1.00 38.56           H
ATOM   4700  C   SER A 308     166.004 127.138 177.617  1.00 38.56           C
ATOM   4701  O   SER A 308     166.886 127.526 178.385  1.00 38.56           O
ATOM   4702  CB  SER A 308     163.624 127.599 178.064  1.00 38.56           C
ATOM   4703 1HB  SER A 308     163.261 126.655 177.655  1.00 38.56           H
ATOM   4704 2HB  SER A 308     163.911 127.446 179.103  1.00 38.56           H
ATOM   4705  OG  SER A 308     162.600 128.575 178.008  1.00 38.56           O
ATOM   4706  HG  SER A 308     162.702 129.161 178.774  1.00 38.56           H
ATOM   4707  N   MET A 309     166.042 125.949 177.031  1.00 65.66           N
ATOM   4708  H   MET A 309     165.298 125.664 176.396  1.00 65.66           H
ATOM   4709  CA  MET A 309     167.138 125.030 177.323  1.00 65.66           C
ATOM   4710  HA  MET A 309     167.279 124.994 178.404  1.00 65.66           H
ATOM   4711  C   MET A 309     168.430 125.542 176.704  1.00 65.66           C
ATOM   4712  O   MET A 309     169.481 125.464 177.328  1.00 65.66           O
ATOM   4713  CB  MET A 309     166.843 123.613 176.824  1.00 65.66           C
ATOM   4714 1HB  MET A 309     166.719 123.637 175.742  1.00 65.66           H
ATOM   4715 2HB  MET A 309     167.701 122.983 177.058  1.00 65.66           H
ATOM   4716  CG  MET A 309     165.598 122.987 177.437  1.00 65.66           C
ATOM   4717 1HG  MET A 309     164.731 123.554 177.103  1.00 65.66           H
ATOM   4718 2HG  MET A 309     165.502 121.969 177.062  1.00 65.66           H
ATOM   4719  SD  MET A 309     165.564 122.948 179.243  1.00 65.66           S
ATOM   4720  CE  MET A 309     166.721 121.675 179.672  1.00 65.66           C
ATOM   4721 1HE  MET A 309     166.752 121.564 180.756  1.00 65.66           H
ATOM   4722 2HE  MET A 309     167.713 121.939 179.308  1.00 65.66           H
ATOM   4723 3HE  MET A 309     166.403 120.734 179.224  1.00 65.66           H
ATOM   4724  N   TYR A 310     168.359 126.116 175.510  1.00 64.18           N
ATOM   4725  H   TYR A 310     167.468 126.170 175.023  1.00 64.18           H
ATOM   4726  CA  TYR A 310     169.548 126.669 174.861  1.00 64.18           C
ATOM   4727  HA  TYR A 310     170.293 125.881 174.757  1.00 64.18           H
ATOM   4728  C   TYR A 310     170.157 127.778 175.713  1.00 64.18           C
ATOM   4729  O   TYR A 310     171.359 127.780 175.968  1.00 64.18           O
ATOM   4730  CB  TYR A 310     169.187 127.217 173.474  1.00 64.18           C
ATOM   4731 1HB  TYR A 310     168.771 126.408 172.874  1.00 64.18           H
ATOM   4732 2HB  TYR A 310     168.420 127.982 173.591  1.00 64.18           H
ATOM   4733  CG  TYR A 310     170.350 127.832 172.725  1.00 64.18           C
ATOM   4734  CD1 TYR A 310     171.123 127.065 171.829  1.00 64.18           C
ATOM   4735  HD1 TYR A 310     170.862 126.033 171.642  1.00 64.18           H
ATOM   4736  CD2 TYR A 310     170.685 129.191 172.909  1.00 64.18           C
ATOM   4737  HD2 TYR A 310     170.086 129.814 173.561  1.00 64.18           H
ATOM   4738  CE1 TYR A 310     172.250 127.633 171.172  1.00 64.18           C
ATOM   4739  HE1 TYR A 310     172.847 127.036 170.500  1.00 64.18           H
ATOM   4740  CE2 TYR A 310     171.811 129.755 172.262  1.00 64.18           C
ATOM   4741  HE2 TYR A 310     172.067 130.789 172.429  1.00 64.18           H
ATOM   4742  CZ  TYR A 310     172.595 128.965 171.422  1.00 64.18           C
ATOM   4743  OH  TYR A 310     173.717 129.504 170.852  1.00 64.18           O
ATOM   4744  HH  TYR A 310     174.238 128.851 170.371  1.00 64.18           H
ATOM   4745  N   ASN A 311     169.326 128.702 176.179  1.00 47.57           N
ATOM   4746  H   ASN A 311     168.334 128.642 175.959  1.00 47.57           H
ATOM   4747  CA  ASN A 311     169.809 129.828 176.972  1.00 47.57           C
ATOM   4748  HA  ASN A 311     170.607 130.338 176.432  1.00 47.57           H
ATOM   4749  C   ASN A 311     170.374 129.333 178.290  1.00 47.57           C
ATOM   4750  O   ASN A 311     171.431 129.785 178.720  1.00 47.57           O
ATOM   4751  CB  ASN A 311     168.680 130.818 177.297  1.00 47.57           C
ATOM   4752 1HB  ASN A 311     167.801 130.270 177.632  1.00 47.57           H
ATOM   4753 2HB  ASN A 311     169.015 131.463 178.108  1.00 47.57           H
ATOM   4754  CG  ASN A 311     168.304 131.699 176.134  1.00 47.57           C
ATOM   4755  OD1 ASN A 311     169.079 131.918 175.208  1.00 47.57           O
ATOM   4756  ND2 ASN A 311     167.138 132.275 176.201  1.00 47.57           N
ATOM   4757 1HD2 ASN A 311     166.865 132.925 175.480  1.00 47.57           H
ATOM   4758 2HD2 ASN A 311     166.511 132.064 176.967  1.00 47.57           H
ATOM   4759  N   GLU A 312     169.670 128.415 178.937  1.00111.20           N
ATOM   4760  H   GLU A 312     168.809 128.051 178.538  1.00111.20           H
ATOM   4761  CA  GLU A 312     170.094 127.941 180.248  1.00111.20           C
ATOM   4762  HA  GLU A 312     170.192 128.800 180.912  1.00111.20           H
ATOM   4763  C   GLU A 312     171.448 127.258 180.145  1.00111.20           C
ATOM   4764  O   GLU A 312     172.363 127.577 180.892  1.00111.20           O
ATOM   4765  CB  GLU A 312     169.063 126.967 180.830  1.00111.20           C
ATOM   4766 1HB  GLU A 312     168.081 127.438 180.796  1.00111.20           H
ATOM   4767 2HB  GLU A 312     169.028 126.077 180.202  1.00111.20           H
ATOM   4768  CG  GLU A 312     169.356 126.538 182.263  1.00111.20           C
ATOM   4769 1HG  GLU A 312     168.708 125.704 182.523  1.00111.20           H
ATOM   4770 2HG  GLU A 312     170.383 126.192 182.319  1.00111.20           H
ATOM   4771  CD  GLU A 312     169.157 127.654 183.277  1.00111.20           C
ATOM   4772  OE1 GLU A 312     168.286 128.526 183.073  1.00111.20           O
ATOM   4773  OE2 GLU A 312     169.863 127.675 184.309  1.00111.20           O
ATOM   4774  N   ILE A 313     171.597 126.351 179.192  1.00 96.15           N
ATOM   4775  H   ILE A 313     170.825 126.153 178.558  1.00 96.15           H
ATOM   4776  CA  ILE A 313     172.840 125.599 179.043  1.00 96.15           C
ATOM   4777  HA  ILE A 313     173.097 125.135 179.996  1.00 96.15           H
ATOM   4778  C   ILE A 313     173.974 126.543 178.675  1.00 96.15           C
ATOM   4779  O   ILE A 313     175.076 126.428 179.218  1.00 96.15           O
ATOM   4780  CB  ILE A 313     172.672 124.485 177.976  1.00 96.15           C
ATOM   4781  HB  ILE A 313     172.240 124.934 177.082  1.00 96.15           H
ATOM   4782  CG1 ILE A 313     171.711 123.411 178.519  1.00 96.15           C
ATOM   4783 1HG1 ILE A 313     172.233 122.834 179.282  1.00 96.15           H
ATOM   4784 2HG1 ILE A 313     170.862 123.898 178.997  1.00 96.15           H
ATOM   4785  CG2 ILE A 313     174.025 123.843 177.592  1.00 96.15           C
ATOM   4786 1HG2 ILE A 313     173.870 123.064 176.845  1.00 96.15           H
ATOM   4787 2HG2 ILE A 313     174.505 123.418 178.474  1.00 96.15           H
ATOM   4788 3HG2 ILE A 313     174.686 124.589 177.150  1.00 96.15           H
ATOM   4789  CD1 ILE A 313     171.155 122.453 177.478  1.00 96.15           C
ATOM   4790 1HD1 ILE A 313     170.412 121.813 177.954  1.00 96.15           H
ATOM   4791 2HD1 ILE A 313     171.951 121.830 177.074  1.00 96.15           H
ATOM   4792 3HD1 ILE A 313     170.680 123.015 176.674  1.00 96.15           H
ATOM   4793  N   LEU A 314     173.725 127.499 177.792  1.00 93.37           N
ATOM   4794  H   LEU A 314     172.799 127.592 177.378  1.00 93.37           H
ATOM   4795  CA  LEU A 314     174.787 128.408 177.379  1.00 93.37           C
ATOM   4796  HA  LEU A 314     175.629 127.807 177.036  1.00 93.37           H
ATOM   4797  C   LEU A 314     175.263 129.261 178.559  1.00 93.37           C
ATOM   4798  O   LEU A 314     176.467 129.418 178.774  1.00 93.37           O
ATOM   4799  CB  LEU A 314     174.289 129.278 176.220  1.00 93.37           C
ATOM   4800 1HB  LEU A 314     173.795 128.627 175.500  1.00 93.37           H
ATOM   4801 2HB  LEU A 314     173.540 129.964 176.615  1.00 93.37           H
ATOM   4802  CG  LEU A 314     175.337 130.093 175.454  1.00 93.37           C
ATOM   4803  HG  LEU A 314     175.913 130.667 176.174  1.00 93.37           H
ATOM   4804  CD1 LEU A 314     176.298 129.218 174.643  1.00 93.37           C
ATOM   4805 1HD1 LEU A 314     177.004 129.851 174.103  1.00 93.37           H
ATOM   4806 2HD1 LEU A 314     175.743 128.606 173.932  1.00 93.37           H
ATOM   4807 3HD1 LEU A 314     176.866 128.572 175.311  1.00 93.37           H
ATOM   4808  CD2 LEU A 314     174.638 131.064 174.513  1.00 93.37           C
[truncated: 3,844,042 more chars]
